# Supplementary material for: Additive Effects of Millimeter Waves and 2-Deoxyglucose Co-Exposure on the Human Keratinocyte Transcriptome
Source: PLoS One. 2016 Aug 16;11(8):e0160810. doi: 10.1371/journal.pone.0160810 (PMC4986955; doi:10.1371/journal.pone.0160810)
Supplement: S1 Table — Genes selected from Mann-Whitney tests. (XLS) [file pone.0160810.s002.xls]

## Sheet: Feuil1
ProbeName	p (Corr)	p	FC (abs)	Regulation	GeneSymbol	Description	EntrezGeneID	GenbankAccession	GeneName
A_19_P00315452	0.037604067	0.020921338	2.0109406	down		lincRNA:chr18:59273300-59274144 reverse strand
A_19_P00315502	0.037604067	0.020921338	2.2608228	down	XLOC_008373	BROAD lincRNAs version v2 (http://www.broadinstitute.org/genome_bio/human_lincrnas/)
A_19_P00315506	0.037604067	0.020921338	2.0684083	down		lincRNA:chr1:175126122-175161929 reverse strand
A_19_P00315755	0.037604067	0.020921338	2.829204	up		lincRNA:chr2:61157504-61158747 forward strand
A_19_P00316109	0.037604067	0.020921338	5.5189657	up	XLOC_014105	BROAD lincRNAs version v2 (http://www.broadinstitute.org/genome_bio/human_lincrnas/)
A_19_P00316110	0.037604067	0.020921338	4.2932053	up	XLOC_014105	BROAD lincRNAs version v2 (http://www.broadinstitute.org/genome_bio/human_lincrnas/)
A_19_P00316946	0.037604067	0.020921338	2.2119617	up		lincRNA:chr19:28269547-28283939 reverse strand
A_19_P00316993	0.037604067	0.020921338	2.8331757	up		lincRNA:chr19:28266664-28268543 reverse strand
A_19_P00317023	0.037604067	0.020921338	1.8352152	up	XLOC_006924	BROAD lincRNAs version v2 (http://www.broadinstitute.org/genome_bio/human_lincrnas/)
A_19_P00317052	0.037604067	0.020921338	2.2579393	up		lincRNA:chr17:78301614-78306077 forward strand
A_19_P00317871	0.037604067	0.020921338	2.8222451	up	XLOC_006922	BROAD lincRNAs version v2 (http://www.broadinstitute.org/genome_bio/human_lincrnas/)
A_19_P00317872	0.037604067	0.020921338	2.5668333	up	XLOC_006922	BROAD lincRNAs version v2 (http://www.broadinstitute.org/genome_bio/human_lincrnas/)
A_19_P00319650	0.037604067	0.020921338	2.674111	down		lincRNA:chr11:130714094-130732005 reverse strand
A_19_P00319862	0.037604067	0.020921338	2.446803	up		lincRNA:chr14:101296681-101298460 forward strand
A_19_P00320011	0.037604067	0.020921338	2.7286825	down		lincRNA:chr6:86386847-86387908 reverse strand
A_19_P00320162	0.037604067	0.020921338	2.752251	down		lincRNA:chr1:94218481-94240930 reverse strand
A_19_P00320573	0.037604067	0.020921338	1.7924132	down		lincRNA:chr4:8359032-8359781 reverse strand
A_19_P00321249	0.037604067	0.020921338	5.178608	up		lincRNA:chr7:130614967-130616965 reverse strand
A_19_P00321272	0.037604067	0.020921338	5.081474	up	XLOC_014105	BROAD lincRNAs version v2 (http://www.broadinstitute.org/genome_bio/human_lincrnas/)
A_19_P00321332	0.037604067	0.020921338	1.7688498	up		lincRNA:chr11:65190268-65193997 forward strand
A_19_P00321333	0.037604067	0.020921338	1.9245447	up		lincRNA:chr11:65190268-65193997 forward strand
A_19_P00321743	0.037604067	0.020921338	2.0031714	down	XLOC_012861	BROAD lincRNAs version v2 (http://www.broadinstitute.org/genome_bio/human_lincrnas/)
A_19_P00321897	0.037604067	0.020921338	2.7304528	down		lincRNA:chr2:162102827-162107557 forward strand
A_19_P00321990	0.037604067	0.020921338	2.34324	up		lincRNA:chr19:28269395-28283939 reverse strand
A_19_P00322726	0.037604067	0.020921338	3.0089812	up		lincRNA:chr4:15683379-15688001 reverse strand
A_19_P00326918	0.037604067	0.020921338	2.537412	up		lincRNA:chr5:25385943-25445890 reverse strand
A_19_P00329765	0.037604067	0.020921338	1.9170843	down		lincRNA:chr11:17378149-17406149 forward strand
A_19_P00332241	0.037604067	0.020921338	2.802883	down		lincRNA:chr2:74193717-74210392 reverse strand
A_19_P00800264	0.037604067	0.020921338	5.551637	down		lincRNA:chr8:92071874-92082224 reverse strand
A_19_P00800968	0.037604067	0.020921338	1.90464	up		hg18:lincRNA:chr15:19183225-19203975 forward strand
A_19_P00801032	0.037604067	0.020921338	2.0973423	up		lincRNA:chr3:16724921-16736321 reverse strand
A_19_P00802409	0.037604067	0.020921338	2.1071954	down		lincRNA:chr2:70134296-70140621 forward strand
A_19_P00803025	0.037604067	0.020921338	1.8297977	down		lincRNA:chr9:21506160-21506630 reverse strand
A_19_P00803938	0.037604067	0.020921338	2.0244331	down		lincRNA:chr4:47840518-47846712 reverse strand
A_19_P00804132	0.037604067	0.020921338	1.7922804	up		lincRNA:chr16:20866393-20866851 reverse strand
A_19_P00804546	0.037604067	0.020921338	3.3812466	down		lincRNA:chrX:133675909-133683184 reverse strand
A_19_P00804777	0.037604067	0.020921338	2.184292	up	XLOC_013282	BROAD lincRNAs version v2 (http://www.broadinstitute.org/genome_bio/human_lincrnas/)
A_19_P00806098	0.037604067	0.020921338	1.894025	down		lincRNA:chr18:59236195-59282370 reverse strand
A_19_P00806982	0.037604067	0.020921338	1.8279998	down		lincRNA:chr4:47840518-47846712 reverse strand
A_19_P00807529	0.037604067	0.020921338	2.7897182	down		lincRNA:chr10:118574085-118608460 reverse strand
A_19_P00808533	0.037604067	0.020921338	3.462354	up		lincRNA:chr19:52576813-52598581 reverse strand
A_19_P00810403	0.037604067	0.020921338	2.8304596	up		lincRNA:chr7:22610674-22610775 forward strand
A_19_P00811178	0.037604067	0.020921338	3.090857	down		lincRNA:chrX:133675909-133683184 reverse strand
A_19_P00811820	0.037604067	0.020921338	1.9823325	up		lincRNA:chr5:82343269-82348544 reverse strand
A_19_P00813140	0.037604067	0.020921338	2.479174	up	XLOC_014105	BROAD lincRNAs version v2 (http://www.broadinstitute.org/genome_bio/human_lincrnas/)
A_23_P100420	0.037604067	0.020921338	2.1761134	down	ZCCHC14	Homo sapiens zinc finger, CCHC domain containing 14 (ZCCHC14), mRNA [NM_015144]	23174	NM_015144	zinc finger, CCHC domain containing 14
A_23_P103104	0.037604067	0.020921338	2.8977082	down	MFNG	Homo sapiens MFNG O-fucosylpeptide 3-beta-N-acetylglucosaminyltransferase (MFNG), transcript variant 1, mRNA [NM_002405]	4242	NM_002405	MFNG O-fucosylpeptide 3-beta-N-acetylglucosaminyltransferase
A_23_P103110	0.037604067	0.020921338	2.2781603	up	MAFF	Homo sapiens v-maf musculoaponeurotic fibrosarcoma oncogene homolog F (avian) (MAFF), transcript variant 1, mRNA [NM_012323]	23764	NM_012323	v-maf musculoaponeurotic fibrosarcoma oncogene homolog F (avian)
A_23_P103503	0.037604067	0.020921338	2.9425664	up	MDM4	Homo sapiens Mdm4 p53 binding protein homolog (mouse) (MDM4), transcript variant 1, mRNA [NM_002393]	4194	NM_002393	Mdm4 p53 binding protein homolog (mouse)
A_23_P104073	0.037604067	0.020921338	3.0827603	down	S100A3	Homo sapiens S100 calcium binding protein A3 (S100A3), mRNA [NM_002960]	6274	NM_002960	S100 calcium binding protein A3
A_23_P106389	0.037604067	0.020921338	2.104367	up	SEMA7A	Homo sapiens semaphorin 7A, GPI membrane anchor (John Milton Hagen blood group) (SEMA7A), transcript variant 1, mRNA [NM_003612]	8482	NM_003612	semaphorin 7A, GPI membrane anchor (John Milton Hagen blood group)
A_23_P106391	0.037604067	0.020921338	2.810188	down	THAP10	Homo sapiens THAP domain containing 10 (THAP10), mRNA [NM_020147]	56906	NM_020147	THAP domain containing 10
A_23_P106405	0.037604067	0.020921338	3.7229483	down	NDN	Homo sapiens necdin homolog (mouse) (NDN), mRNA [NM_002487]	4692	NM_002487	necdin homolog (mouse)
A_23_P106505	0.037604067	0.020921338	5.219674	down	LCMT2	Homo sapiens leucine carboxyl methyltransferase 2 (LCMT2), mRNA [NM_014793]	9836	NM_014793	leucine carboxyl methyltransferase 2
A_23_P106633	0.037604067	0.020921338	2.3973467	down	DDX28	Homo sapiens DEAD (Asp-Glu-Ala-Asp) box polypeptide 28 (DDX28), nuclear gene encoding mitochondrial protein, mRNA [NM_018380]	55794	NM_018380	DEAD (Asp-Glu-Ala-Asp) box polypeptide 28
A_23_P107283	0.037604067	0.020921338	3.2550776	down	HOXB2	Homo sapiens homeobox B2 (HOXB2), mRNA [NM_002145]	3212	NM_002145	homeobox B2
A_23_P107513	0.037604067	0.020921338	2.1177032	down	CEP76	Homo sapiens centrosomal protein 76kDa (CEP76), mRNA [NM_024899]	79959	NM_024899	centrosomal protein 76kDa
A_23_P107724	0.037604067	0.020921338	3.4568815	down	ZFP112	Homo sapiens zinc finger protein 112 homolog (mouse) (ZFP112), transcript variant 2, mRNA [NM_013380]	7771	NM_013380	zinc finger protein 112 homolog (mouse)
A_23_P108437	0.037604067	0.020921338	2.6473424	down	FZD5	Homo sapiens frizzled family receptor 5 (FZD5), mRNA [NM_003468]	7855	NM_003468	frizzled family receptor 5
A_23_P109488	0.037604067	0.020921338	2.430259	up	PIK3IP1	Homo sapiens phosphoinositide-3-kinase interacting protein 1 (PIK3IP1), transcript variant 1, mRNA [NM_052880]	113791	NM_052880	phosphoinositide-3-kinase interacting protein 1
A_23_P110052	0.037604067	0.020921338	3.137324	down	FOXL2	Homo sapiens forkhead box L2 (FOXL2), mRNA [NM_023067]	668	NM_023067	forkhead box L2
A_23_P110076	0.037604067	0.020921338	2.3407202	down	WDR53	Homo sapiens WD repeat domain 53 (WDR53), mRNA [NM_182627]	348793	NM_182627	WD repeat domain 53
A_23_P111132	0.037604067	0.020921338	4.810029	down	HSPA1A	Homo sapiens heat shock 70kDa protein 1A (HSPA1A), mRNA [NM_005345]	3303	NM_005345	heat shock 70kDa protein 1A
A_23_P111701	0.037604067	0.020921338	2.4138117	down	GNG11	Homo sapiens guanine nucleotide binding protein (G protein), gamma 11 (GNG11), mRNA [NM_004126]	2791	NM_004126	guanine nucleotide binding protein (G protein), gamma 11
A_23_P112241	0.037604067	0.020921338	4.0097322	up	DNAJB5	Homo sapiens DnaJ (Hsp40) homolog, subfamily B, member 5 (DNAJB5), transcript variant 3, mRNA [NM_012266]	25822	NM_012266	DnaJ (Hsp40) homolog, subfamily B, member 5
A_23_P112341	0.037604067	0.020921338	1.970488	down	RMI1	Homo sapiens RMI1, RecQ mediated genome instability 1, homolog (S. cerevisiae) (RMI1), mRNA [NM_024945]	80010	NM_024945	RMI1, RecQ mediated genome instability 1, homolog (S. cerevisiae)
A_23_P113005	0.037604067	0.020921338	2.3611455	up	EFNA1	Homo sapiens ephrin-A1 (EFNA1), transcript variant 1, mRNA [NM_004428]	1942	NM_004428	ephrin-A1
A_23_P113393	0.037604067	0.020921338	3.3229737	down	APLN	Homo sapiens apelin (APLN), mRNA [NM_017413]	8862	NM_017413	apelin
A_23_P115683	0.037604067	0.020921338	2.4974804	down	HPS6	Homo sapiens Hermansky-Pudlak syndrome 6 (HPS6), mRNA [NM_024747]	79803	NM_024747	Hermansky-Pudlak syndrome 6
A_23_P115838	0.037604067	0.020921338	2.4016342	up	C10orf12	Homo sapiens chromosome 10 open reading frame 12 (C10orf12), mRNA [NM_015652]	26148	NM_015652	chromosome 10 open reading frame 12
A_23_P11729	0.037604067	0.020921338	2.2934954	up	ZBTB7B	Homo sapiens zinc finger and BTB domain containing 7B (ZBTB7B), mRNA [NM_015872]	51043	NM_015872	zinc finger and BTB domain containing 7B
A_23_P118158	0.037604067	0.020921338	3.0472133	down	HS3ST2	Homo sapiens heparan sulfate (glucosamine) 3-O-sulfotransferase 2 (HS3ST2), mRNA [NM_006043]	9956	NM_006043	heparan sulfate (glucosamine) 3-O-sulfotransferase 2
A_23_P118536	0.037604067	0.020921338	2.2696018	down	SLFN12	Homo sapiens schlafen family member 12 (SLFN12), mRNA [NM_018042]	55106	NM_018042	schlafen family member 12
A_23_P119857	0.037604067	0.020921338	2.913511	down	TTC32	Homo sapiens tetratricopeptide repeat domain 32 (TTC32), mRNA [NM_001008237]	130502	NM_001008237	tetratricopeptide repeat domain 32
A_23_P120845	0.037604067	0.020921338	1.9570049	up	XBP1	Homo sapiens X-box binding protein 1 (XBP1), transcript variant 1, mRNA [NM_005080]	7494	NM_005080	X-box binding protein 1
A_23_P121064	0.037604067	0.020921338	2.122511	up	PTX3	Homo sapiens pentraxin 3, long (PTX3), mRNA [NM_002852]	5806	NM_002852	pentraxin 3, long
A_23_P121250	0.037604067	0.020921338	2.0194325	up	EIF4A2	Homo sapiens eukaryotic translation initiation factor 4A2 (EIF4A2), mRNA [NM_001967]	1974	NM_001967	eukaryotic translation initiation factor 4A2
A_23_P122615	0.037604067	0.020921338	1.838304	down	PNISR	Homo sapiens PNN-interacting serine/arginine-rich protein (PNISR), transcript variant 1, mRNA [NM_032870]	25957	NM_032870	PNN-interacting serine/arginine-rich protein
A_23_P122924	0.037604067	0.020921338	4.516137	up	INHBA	Homo sapiens inhibin, beta A (INHBA), mRNA [NM_002192]	3624	NM_002192	inhibin, beta A
A_23_P12336	0.037604067	0.020921338	2.6428795	down	PRMT6	Homo sapiens protein arginine methyltransferase 6 (PRMT6), mRNA [NM_018137]	55170	NM_018137	protein arginine methyltransferase 6
A_23_P12363	0.037604067	0.020921338	2.2649841	down	ROR1	Homo sapiens receptor tyrosine kinase-like orphan receptor 1 (ROR1), transcript variant 1, mRNA [NM_005012]	4919	NM_005012	receptor tyrosine kinase-like orphan receptor 1
A_23_P127522	0.037604067	0.020921338	2.0713515	down	HYLS1	Homo sapiens hydrolethalus syndrome 1 (HYLS1), transcript variant 1, mRNA [NM_145014]	219844	NM_145014	hydrolethalus syndrome 1
A_23_P12784	0.037604067	0.020921338	2.2763054	down	FRAT2	Homo sapiens frequently rearranged in advanced T-cell lymphomas 2 (FRAT2), mRNA [NM_012083]	23401	NM_012083	frequently rearranged in advanced T-cell lymphomas 2
A_23_P128246	0.037604067	0.020921338	4.011948	up	FICD	Homo sapiens FIC domain containing (FICD), mRNA [NM_007076]	11153	NM_007076	FIC domain containing
A_23_P129659	0.037604067	0.020921338	1.9023609	down	ZNF689	Homo sapiens zinc finger protein 689 (ZNF689), mRNA [NM_138447]	115509	NM_138447	zinc finger protein 689
A_23_P130027	0.037604067	0.020921338	2.360004	down	EPN3	Homo sapiens epsin 3 (EPN3), mRNA [NM_017957]	55040	NM_017957	epsin 3
A_23_P13094	0.037604067	0.020921338	2.3570898	up	MMP10	Homo sapiens matrix metallopeptidase 10 (stromelysin 2) (MMP10), mRNA [NM_002425]	4319	NM_002425	matrix metallopeptidase 10 (stromelysin 2)
A_23_P131676	0.037604067	0.020921338	2.180137	up	CXCR7	Homo sapiens chemokine (C-X-C motif) receptor 7 (CXCR7), mRNA [NM_020311]	57007	NM_020311	chemokine (C-X-C motif) receptor 7
A_23_P132121	0.037604067	0.020921338	2.5147243	up	SIK1	Homo sapiens salt-inducible kinase 1 (SIK1), mRNA [NM_173354]	150094	NM_173354	salt-inducible kinase 1
A_23_P132159	0.037604067	0.020921338	2.0298035	down	USP18	Homo sapiens ubiquitin specific peptidase 18 (USP18), mRNA [NM_017414]	11274	NM_017414	ubiquitin specific peptidase 18
A_23_P132263	0.037604067	0.020921338	2.616169	down	EIF4ENIF1	Homo sapiens eukaryotic translation initiation factor 4E nuclear import factor 1 (EIF4ENIF1), transcript variant 1, mRNA [NM_019843]	56478	NM_019843	eukaryotic translation initiation factor 4E nuclear import factor 1
A_23_P133058	0.037604067	0.020921338	2.1721826	down	MRFAP1L1	Homo sapiens Morf4 family associated protein 1-like 1 (MRFAP1L1), mRNA [NM_203462]	114932	NM_203462	Morf4 family associated protein 1-like 1
A_23_P133868	0.037604067	0.020921338	2.0190465	down	ZKSCAN4	Homo sapiens zinc finger with KRAB and SCAN domains 4 (ZKSCAN4), mRNA [NM_019110]	387032	NM_019110	zinc finger with KRAB and SCAN domains 4
A_23_P134147	0.037604067	0.020921338	2.1469018	down	ZBTB24	Homo sapiens zinc finger and BTB domain containing 24 (ZBTB24), transcript variant 1, mRNA [NM_014797]	9841	NM_014797	zinc finger and BTB domain containing 24
A_23_P134935	0.037604067	0.020921338	2.5402505	up	DUSP4	Homo sapiens dual specificity phosphatase 4 (DUSP4), transcript variant 1, mRNA [NM_001394]	1846	NM_001394	dual specificity phosphatase 4
A_23_P135465	0.037604067	0.020921338	2.2588446	down	HARBI1	Homo sapiens harbinger transposase derived 1 (HARBI1), mRNA [NM_173811]	283254	NM_173811	harbinger transposase derived 1
A_23_P135857	0.037604067	0.020921338	2.1576009	up	EIF2AK3	Homo sapiens eukaryotic translation initiation factor 2-alpha kinase 3 (EIF2AK3), mRNA [NM_004836]	9451	NM_004836	eukaryotic translation initiation factor 2-alpha kinase 3
A_23_P137381	0.037604067	0.020921338	2.0888493	up	ID3	Homo sapiens inhibitor of DNA binding 3, dominant negative helix-loop-helix protein (ID3), mRNA [NM_002167]	3399	NM_002167	inhibitor of DNA binding 3, dominant negative helix-loop-helix protein
A_23_P13772	0.037604067	0.020921338	5.8621707	up	TBX3	Homo sapiens T-box 3 (TBX3), transcript variant 2, mRNA [NM_016569]	6926	NM_016569	T-box 3
A_23_P138541	0.037604067	0.020921338	2.3129847	up	AKR1C3	Homo sapiens aldo-keto reductase family 1, member C3 (3-alpha hydroxysteroid dehydrogenase, type II) (AKR1C3), mRNA [NM_003739]	8644	NM_003739	aldo-keto reductase family 1, member C3 (3-alpha hydroxysteroid dehydrogenase, type II)
A_23_P139704	0.037604067	0.020921338	1.9594334	down	DUSP6	Homo sapiens dual specificity phosphatase 6 (DUSP6), transcript variant 1, mRNA [NM_001946]	1848	NM_001946	dual specificity phosphatase 6
A_23_P142239	0.037604067	0.020921338	3.330048	down	YIF1B	Homo sapiens Yip1 interacting factor homolog B (S. cerevisiae) (YIF1B), transcript variant 2, mRNA [NM_033557]	90522	NM_033557	Yip1 interacting factor homolog B (S. cerevisiae)
A_23_P142849	0.037604067	0.020921338	2.651714	up	RND3	Homo sapiens Rho family GTPase 3 (RND3), mRNA [NM_005168]	390	NM_005168	Rho family GTPase 3
A_23_P142974	0.037604067	0.020921338	2.0417752	down	ARHGAP25	Homo sapiens Rho GTPase activating protein 25 (ARHGAP25), transcript variant 1, mRNA [NM_001007231]	9938	NM_001007231	Rho GTPase activating protein 25
A_23_P143845	0.037604067	0.020921338	1.8978845	up	TIPARP	Homo sapiens TCDD-inducible poly(ADP-ribose) polymerase (TIPARP), transcript variant 2, mRNA [NM_015508]	25976	NM_015508	TCDD-inducible poly(ADP-ribose) polymerase
A_23_P14493	0.037604067	0.020921338	2.9575915	down	DNAAF2	Homo sapiens dynein, axonemal, assembly factor 2 (DNAAF2), transcript variant 1, mRNA [NM_018139]	55172	NM_018139	dynein, axonemal, assembly factor 2
A_23_P145024	0.037604067	0.020921338	1.9436158	up	ADRB2	Homo sapiens adrenergic, beta-2-, receptor, surface (ADRB2), mRNA [NM_000024]	154	NM_000024	adrenergic, beta-2-, receptor, surface
A_23_P145074	0.037604067	0.020921338	3.5627155	up	PNRC1	Homo sapiens proline-rich nuclear receptor coactivator 1 (PNRC1), mRNA [NM_006813]	10957	NM_006813	proline-rich nuclear receptor coactivator 1
A_23_P145761	0.037604067	0.020921338	2.692997	up	ARL4A	Homo sapiens ADP-ribosylation factor-like 4A (ARL4A), transcript variant 1, mRNA [NM_005738]	10124	NM_005738	ADP-ribosylation factor-like 4A
A_23_P146187	0.037604067	0.020921338	2.0884707	down	RRS1	Homo sapiens RRS1 ribosome biogenesis regulator homolog (S. cerevisiae) (RRS1), mRNA [NM_015169]	23212	NM_015169	RRS1 ribosome biogenesis regulator homolog (S. cerevisiae)
A_23_P147805	0.037604067	0.020921338	2.0457118	up	UPP1	uridine phosphorylase 1 [Source:HGNC Symbol;Acc:12576] [ENST00000457596]	7378	BC047030	uridine phosphorylase 1
A_23_P1492	0.037604067	0.020921338	1.9888659	up	AVPI1	Homo sapiens arginine vasopressin-induced 1 (AVPI1), mRNA [NM_021732]	60370	NM_021732	arginine vasopressin-induced 1
A_23_P151337	0.037604067	0.020921338	2.1988976	down	DLEU1	Homo sapiens deleted in lymphocytic leukemia 1 (non-protein coding) (DLEU1), non-coding RNA [NR_002605]	10301	NR_002605	deleted in lymphocytic leukemia 1 (non-protein coding)
A_23_P153197	0.037604067	0.020921338	2.2842798	up	TGIF1	Homo sapiens TGFB-induced factor homeobox 1 (TGIF1), transcript variant 1, mRNA [NM_170695]	7050	NM_170695	TGFB-induced factor homeobox 1
A_23_P153286	0.037604067	0.020921338	2.9388149	down	ZNF234	Homo sapiens zinc finger protein 234 (ZNF234), transcript variant 1, mRNA [NM_006630]	10780	NM_006630	zinc finger protein 234
A_23_P15375	0.037604067	0.020921338	2.1042516	down	ARMC7	Homo sapiens armadillo repeat containing 7 (ARMC7), mRNA [NM_024585]	79637	NM_024585	armadillo repeat containing 7
A_23_P154022	0.037604067	0.020921338	2.6663973	down	C2orf44	Homo sapiens chromosome 2 open reading frame 44 (C2orf44), transcript variant 1, mRNA [NM_025203]	80304	NM_025203	chromosome 2 open reading frame 44
A_23_P156310	0.037604067	0.020921338	1.739037	down	SKP2	Homo sapiens S-phase kinase-associated protein 2 (p45) (SKP2), transcript variant 2, mRNA [NM_032637]	6502	NM_032637	S-phase kinase-associated protein 2 (p45)
A_23_P156667	0.037604067	0.020921338	30.199154	down	PPP1R10	Homo sapiens protein phosphatase 1, regulatory (inhibitor) subunit 10 (PPP1R10), mRNA [NM_002714]	5514	NM_002714	protein phosphatase 1, regulatory (inhibitor) subunit 10
A_23_P156687	0.037604067	0.020921338	3.275503	up	CFB	Homo sapiens complement factor B (CFB), mRNA [NM_001710]	629	NM_001710	complement factor B
A_23_P15944	0.037604067	0.020921338	3.407945	down	ELAC1	Homo sapiens elaC homolog 1 (E. coli) (ELAC1), mRNA [NM_018696]	55520	NM_018696	elaC homolog 1 (E. coli)
A_23_P159741	0.037604067	0.020921338	2.2848437	down	BCOR	Homo sapiens BCL6 corepressor (BCOR), transcript variant 1, mRNA [NM_017745]	54880	NM_017745	BCL6 corepressor
A_23_P160689	0.037604067	0.020921338	1.9501892	down	LRIF1	Homo sapiens ligand dependent nuclear receptor interacting factor 1 (LRIF1), transcript variant 1, mRNA [NM_018372]	55791	NM_018372	ligand dependent nuclear receptor interacting factor 1
A_23_P161698	0.037604067	0.020921338	5.089806	up	MMP3	Homo sapiens matrix metallopeptidase 3 (stromelysin 1, progelatinase) (MMP3), mRNA [NM_002422]	4314	NM_002422	matrix metallopeptidase 3 (stromelysin 1, progelatinase)
A_23_P163117	0.037604067	0.020921338	2.1523983	down	C14orf169	Homo sapiens chromosome 14 open reading frame 169 (C14orf169), mRNA [NM_024644]	79697	NM_024644	chromosome 14 open reading frame 169
A_23_P164559	0.037604067	0.020921338	1.8923725	down	ZNF828	Homo sapiens zinc finger protein 828 (ZNF828), transcript variant 1, mRNA [NM_032436]	283489	NM_032436	zinc finger protein 828
A_23_P16469	0.037604067	0.020921338	2.779483	up	PLAUR	Homo sapiens plasminogen activator, urokinase receptor (PLAUR), transcript variant 3, mRNA [NM_001005377]	5329	NM_001005377	plasminogen activator, urokinase receptor
A_23_P16523	0.037604067	0.020921338	6.104444	up	GDF15	Homo sapiens growth differentiation factor 15 (GDF15), mRNA [NM_004864]	9518	NM_004864	growth differentiation factor 15
A_23_P16652	0.037604067	0.020921338	1.9866418	up	ZNF555	Homo sapiens zinc finger protein 555 (ZNF555), transcript variant 1, mRNA [NM_152791]	148254	NM_152791	zinc finger protein 555
A_23_P166698	0.037604067	0.020921338	2.1011176	down	SS18L2	Homo sapiens synovial sarcoma translocation gene on chromosome 18-like 2 (SS18L2), mRNA [NM_016305]	51188	NM_016305	synovial sarcoma translocation gene on chromosome 18-like 2
A_23_P166716	0.037604067	0.020921338	2.4624853	down	RG9MTD1	Homo sapiens RNA (guanine-9-) methyltransferase domain containing 1 (RG9MTD1), nuclear gene encoding mitochondrial protein, mRNA [NM_017819]	54931	NM_017819	RNA (guanine-9-) methyltransferase domain containing 1
A_23_P167367	0.037604067	0.020921338	1.977744	down	PITX2	Homo sapiens paired-like homeodomain 2 (PITX2), transcript variant 2, mRNA [NM_153426]	5308	NM_153426	paired-like homeodomain 2
A_23_P168812	0.037604067	0.020921338	2.2496777	down	FAM200A	Homo sapiens family with sequence similarity 200, member A (FAM200A), mRNA [NM_145111]	221786	NM_145111	family with sequence similarity 200, member A
A_23_P168828	0.037604067	0.020921338	2.558759	up	KLF10	Homo sapiens Kruppel-like factor 10 (KLF10), transcript variant 1, mRNA [NM_005655]	7071	NM_005655	Kruppel-like factor 10
A_23_P169039	0.037604067	0.020921338	2.0870092	up	SNAI2	Homo sapiens snail homolog 2 (Drosophila) (SNAI2), mRNA [NM_003068]	6591	NM_003068	snail homolog 2 (Drosophila)
A_23_P1691	0.037604067	0.020921338	3.5608222	up	MMP1	Homo sapiens matrix metallopeptidase 1 (interstitial collagenase) (MMP1), transcript variant 1, mRNA [NM_002421]	4312	NM_002421	matrix metallopeptidase 1 (interstitial collagenase)
A_23_P169576	0.037604067	0.020921338	1.8380767	down	EXOC6	Homo sapiens exocyst complex component 6 (EXOC6), transcript variant 1, mRNA [NM_019053]	54536	NM_019053	exocyst complex component 6
A_23_P170608	0.037604067	0.020921338	2.039066	up	TSPYL2	Homo sapiens TSPY-like 2 (TSPYL2), mRNA [NM_022117]	64061	NM_022117	TSPY-like 2
A_23_P17065	0.037604067	0.020921338	2.8358493	up	CCL20	Homo sapiens chemokine (C-C motif) ligand 20 (CCL20), transcript variant 1, mRNA [NM_004591]	6364	NM_004591	chemokine (C-C motif) ligand 20
A_23_P19619	0.037604067	0.020921338	1.8202014	up	HIVEP1	Homo sapiens human immunodeficiency virus type I enhancer binding protein 1 (HIVEP1), mRNA [NM_002114]	3096	NM_002114	human immunodeficiency virus type I enhancer binding protein 1
A_23_P19663	0.037604067	0.020921338	3.1794715	up	CTGF	Homo sapiens connective tissue growth factor (CTGF), mRNA [NM_001901]	1490	NM_001901	connective tissue growth factor
A_23_P19673	0.037604067	0.020921338	1.8985778	up	SGK1	Homo sapiens serum/glucocorticoid regulated kinase 1 (SGK1), transcript variant 1, mRNA [NM_005627]	6446	NM_005627	serum/glucocorticoid regulated kinase 1
A_23_P200096	0.037604067	0.020921338	3.7009099	up	SPSB1	Homo sapiens splA/ryanodine receptor domain and SOCS box containing 1 (SPSB1), mRNA [NM_025106]	80176	NM_025106	splA/ryanodine receptor domain and SOCS box containing 1
A_23_P201808	0.037604067	0.020921338	2.1832986	up	PPAP2B	Homo sapiens phosphatidic acid phosphatase type 2B (PPAP2B), mRNA [NM_003713]	8613	NM_003713	phosphatidic acid phosphatase type 2B
A_23_P202737	0.037604067	0.020921338	2.360774	down	JRKL	Homo sapiens jerky homolog-like (mouse) (JRKL), mRNA [NM_003772]	8690	NM_003772	jerky homolog-like (mouse)
A_23_P202860	0.037604067	0.020921338	1.9143434	down	CYP2R1	Homo sapiens cytochrome P450, family 2, subfamily R, polypeptide 1 (CYP2R1), mRNA [NM_024514]	120227	NM_024514	cytochrome P450, family 2, subfamily R, polypeptide 1
A_23_P20494	0.037604067	0.020921338	2.4706526	up	NDRG1	Homo sapiens N-myc downstream regulated 1 (NDRG1), transcript variant 2, mRNA [NM_006096]	10397	NM_006096	N-myc downstream regulated 1
A_23_P206454	0.037604067	0.020921338	2.0371923	down	CENPBD1	Homo sapiens CENPB DNA-binding domains containing 1 (CENPBD1), mRNA [NM_145039]	92806	NM_145039	CENPB DNA-binding domains containing 1
A_23_P207927	0.037604067	0.020921338	2.7385426	down	C17orf80	Homo sapiens chromosome 17 open reading frame 80 (C17orf80), transcript variant 1, mRNA [NM_017941]	55028	NM_017941	chromosome 17 open reading frame 80
A_23_P209032	0.037604067	0.020921338	3.4901974	down	ZNF302	Homo sapiens zinc finger protein 302 (ZNF302), transcript variant 1, mRNA [NM_018443]	55900	NM_018443	zinc finger protein 302
A_23_P210330	0.037604067	0.020921338	2.2829747	down	HSPC159	Homo sapiens galectin-related protein (HSPC159), mRNA [NM_014181]	29094	NM_014181	galectin-related protein
A_23_P210763	0.037604067	0.020921338	2.5164487	up	JAG1	Homo sapiens jagged 1 (JAG1), mRNA [NM_000214]	182	NM_000214	jagged 1
A_23_P211039	0.037604067	0.020921338	3.5432606	up	ADAMTS1	Homo sapiens ADAM metallopeptidase with thrombospondin type 1 motif, 1 (ADAMTS1), mRNA [NM_006988]	9510	NM_006988	ADAM metallopeptidase with thrombospondin type 1 motif, 1
A_23_P211047	0.037604067	0.020921338	2.1460428	up	BACH1	Homo sapiens BTB and CNC homology 1, basic leucine zipper transcription factor 1 (BACH1), transcript variant 1, mRNA [NM_206866]	571	NM_206866	BTB and CNC homology 1, basic leucine zipper transcription factor 1
A_23_P21134	0.037604067	0.020921338	28.611551	up	DDIT3	Homo sapiens DNA-damage-inducible transcript 3 (DDIT3), transcript variant 5, mRNA [NM_004083]	1649	NM_004083	DNA-damage-inducible transcript 3
A_23_P211748	0.037604067	0.020921338	2.4728966	down	GTF2E1	Homo sapiens general transcription factor IIE, polypeptide 1, alpha 56kDa (GTF2E1), mRNA [NM_005513]	2960	NM_005513	general transcription factor IIE, polypeptide 1, alpha 56kDa
A_23_P212715	0.037604067	0.020921338	2.4286115	up	CBLB	Homo sapiens Cas-Br-M (murine) ecotropic retroviral transforming sequence b (CBLB), mRNA [NM_170662]	868	NM_170662	Cas-Br-M (murine) ecotropic retroviral transforming sequence b
A_23_P214267	0.037604067	0.020921338	3.8435748	down	GPR110	Homo sapiens G protein-coupled receptor 110 (GPR110), transcript variant 1, mRNA [NM_153840]	266977	NM_153840	G protein-coupled receptor 110
A_23_P215060	0.037604067	0.020921338	2.2325408	up	PODXL	Homo sapiens podocalyxin-like (PODXL), transcript variant 1, mRNA [NM_001018111]	5420	NM_001018111	podocalyxin-like
A_23_P22647	0.037604067	0.020921338	2.8032112	down	FAM155B	Homo sapiens family with sequence similarity 155, member B (FAM155B), mRNA [NM_015686]	27112	NM_015686	family with sequence similarity 155, member B
A_23_P23221	0.037604067	0.020921338	3.6785703	up	GADD45A	Homo sapiens growth arrest and DNA-damage-inducible, alpha (GADD45A), transcript variant 1, mRNA [NM_001924]	1647	NM_001924	growth arrest and DNA-damage-inducible, alpha
A_23_P23815	0.037604067	0.020921338	2.4430783	up	SLC30A1	Homo sapiens solute carrier family 30 (zinc transporter), member 1 (SLC30A1), mRNA [NM_021194]	7779	NM_021194	solute carrier family 30 (zinc transporter), member 1
A_23_P24004	0.037604067	0.020921338	5.4936595	down	IFIT2	Homo sapiens interferon-induced protein with tetratricopeptide repeats 2 (IFIT2), mRNA [NM_001547]	3433	NM_001547	interferon-induced protein with tetratricopeptide repeats 2
A_23_P24922	0.037604067	0.020921338	2.5118744	down	LIPT2	Homo sapiens lipoyl(octanoyl) transferase 2 (putative) (LIPT2), nuclear gene encoding mitochondrial protein, mRNA [NM_001144869]	387787	NM_001144869	lipoyl(octanoyl) transferase 2 (putative)
A_23_P250118	0.037604067	0.020921338	2.0667858	up	HSPBAP1	Homo sapiens HSPB (heat shock 27kDa) associated protein 1 (HSPBAP1), mRNA [NM_024610]	79663	NM_024610	HSPB (heat shock 27kDa) associated protein 1
A_23_P251562	0.037604067	0.020921338	2.379893	down	TUSC2	Homo sapiens tumor suppressor candidate 2 (TUSC2), mRNA [NM_007275]	11334	NM_007275	tumor suppressor candidate 2
A_23_P252052	0.037604067	0.020921338	2.2668674	up	FILIP1L	Homo sapiens filamin A interacting protein 1-like (FILIP1L), transcript variant 1, mRNA [NM_182909]	11259	NM_182909	filamin A interacting protein 1-like
A_23_P252106	0.037604067	0.020921338	1.7219006	up	RIPK2	Homo sapiens receptor-interacting serine-threonine kinase 2 (RIPK2), mRNA [NM_003821]	8767	NM_003821	receptor-interacting serine-threonine kinase 2
A_23_P255104	0.037604067	0.020921338	2.6898675	up	LHFPL2	Homo sapiens lipoma HMGIC fusion partner-like 2 (LHFPL2), mRNA [NM_005779]	10184	NM_005779	lipoma HMGIC fusion partner-like 2
A_23_P25605	0.037604067	0.020921338	3.2595224	down	KBTBD7	Homo sapiens kelch repeat and BTB (POZ) domain containing 7 (KBTBD7), mRNA [NM_032138]	84078	NM_032138	kelch repeat and BTB (POZ) domain containing 7
A_23_P25746	0.037604067	0.020921338	2.3678231	down	C14orf128	Homo sapiens chromosome 14 open reading frame 128 (C14orf128), non-coding RNA [NR_027263]	84837	NR_027263	chromosome 14 open reading frame 128
A_23_P257971	0.037604067	0.020921338	2.4999702	up	AKR1C1	Homo sapiens aldo-keto reductase family 1, member C1 (dihydrodiol dehydrogenase 1; 20-alpha (3-alpha)-hydroxysteroid dehydrogenase) (AKR1C1), mRNA [NM_001353]	1645	NM_001353	aldo-keto reductase family 1, member C1 (dihydrodiol dehydrogenase 1; 20-alpha (3-alpha)-hydroxysteroid dehydrogenase)
A_23_P258944	0.037604067	0.020921338	4.5307765	up	DNAJB9	Homo sapiens DnaJ (Hsp40) homolog, subfamily B, member 9 (DNAJB9), mRNA [NM_012328]	4189	NM_012328	DnaJ (Hsp40) homolog, subfamily B, member 9
A_23_P259090	0.037604067	0.020921338	2.3938677	down	NUDT12	Homo sapiens nudix (nucleoside diphosphate linked moiety X)-type motif 12 (NUDT12), mRNA [NM_031438]	83594	NM_031438	nudix (nucleoside diphosphate linked moiety X)-type motif 12
A_23_P259621	0.037604067	0.020921338	1.7803108	down	LAT2	Homo sapiens linker for activation of T cells family, member 2 (LAT2), transcript variant 1, mRNA [NM_032464]	7462	NM_032464	linker for activation of T cells family, member 2
A_23_P26847	0.037604067	0.020921338	2.4978077	up	SOX9	Homo sapiens SRY (sex determining region Y)-box 9 (SOX9), mRNA [NM_000346]	6662	NM_000346	SRY (sex determining region Y)-box 9
A_23_P26895	0.037604067	0.020921338	1.7974141	down	TUBD1	Homo sapiens tubulin, delta 1 (TUBD1), transcript variant 1, mRNA [NM_016261]	51174	NM_016261	tubulin, delta 1
A_23_P301360	0.037604067	0.020921338	4.071074	down	ZNF572	Homo sapiens zinc finger protein 572 (ZNF572), mRNA [NM_152412]	137209	NM_152412	zinc finger protein 572
A_23_P304897	0.037604067	0.020921338	2.0203323	down	BDKRB2	Homo sapiens bradykinin receptor B2 (BDKRB2), mRNA [NM_000623]	624	NM_000623	bradykinin receptor B2
A_23_P306479	0.037604067	0.020921338	2.0700994	down	LOC100009676	Homo sapiens hypothetical LOC100009676 (LOC100009676), non-coding RNA [NR_024407]	100009676	NR_024407	hypothetical LOC100009676
A_23_P30655	0.037604067	0.020921338	2.1391063	up	NFKBIE	Homo sapiens nuclear factor of kappa light polypeptide gene enhancer in B-cells inhibitor, epsilon (NFKBIE), mRNA [NM_004556]	4794	NM_004556	nuclear factor of kappa light polypeptide gene enhancer in B-cells inhibitor, epsilon
A_23_P30784	0.037604067	0.020921338	2.3547652	down	ABT1	Homo sapiens activator of basal transcription 1 (ABT1), mRNA [NM_013375]	29777	NM_013375	activator of basal transcription 1
A_23_P308150	0.037604067	0.020921338	4.2448215	down	FAM123B	Homo sapiens family with sequence similarity 123B (FAM123B), mRNA [NM_152424]	139285	NM_152424	family with sequence similarity 123B
A_23_P309361	0.037604067	0.020921338	1.8947203	down	HENMT1	Homo sapiens HEN1 methyltransferase homolog 1 (Arabidopsis) (HENMT1), transcript variant 1, mRNA [NM_144584]	113802	NM_144584	HEN1 methyltransferase homolog 1 (Arabidopsis)
A_23_P309837	0.037604067	0.020921338	2.3087413	up	STON2	Homo sapiens stonin 2 (STON2), mRNA [NM_033104]	85439	NM_033104	stonin 2
A_23_P309850	0.037604067	0.020921338	3.6681125	down	RPUSD2	Homo sapiens RNA pseudouridylate synthase domain containing 2 (RPUSD2), mRNA [NM_152260]	27079	NM_152260	RNA pseudouridylate synthase domain containing 2
A_23_P31335	0.037604067	0.020921338	2.3185682	down	ZNF12	Homo sapiens zinc finger protein 12 (ZNF12), transcript variant 1, mRNA [NM_016265]	7559	NM_016265	zinc finger protein 12
A_23_P315815	0.037604067	0.020921338	2.2157695	up	NRG1	Homo sapiens neuregulin 1 (NRG1), transcript variant HRG-gamma, mRNA [NM_004495]	3084	NM_004495	neuregulin 1
A_23_P318904	0.037604067	0.020921338	2.0918083	down	SERTAD4	Homo sapiens SERTA domain containing 4 (SERTAD4), mRNA [NM_019605]	56256	NM_019605	SERTA domain containing 4
A_23_P321388	0.037604067	0.020921338	2.1169589	up	RNF19B	Homo sapiens ring finger protein 19B (RNF19B), transcript variant 1, mRNA [NM_153341]	127544	NM_153341	ring finger protein 19B
A_23_P321935	0.037604067	0.020921338	1.8748597	up	OSBP2	Homo sapiens oxysterol binding protein 2 (OSBP2), transcript variant 1, mRNA [NM_030758]	23762	NM_030758	oxysterol binding protein 2
A_23_P32233	0.037604067	0.020921338	3.2950137	up	KLF4	Homo sapiens Kruppel-like factor 4 (gut) (KLF4), mRNA [NM_004235]	9314	NM_004235	Kruppel-like factor 4 (gut)
A_23_P32253	0.037604067	0.020921338	2.3291566	up	NFIL3	Homo sapiens nuclear factor, interleukin 3 regulated (NFIL3), mRNA [NM_005384]	4783	NM_005384	nuclear factor, interleukin 3 regulated
A_23_P329198	0.037604067	0.020921338	2.252904	down	OBFC2A	Homo sapiens oligonucleotide/oligosaccharide-binding fold containing 2A (OBFC2A), transcript variant 1, mRNA [NM_001031716]	64859	NM_001031716	oligonucleotide/oligosaccharide-binding fold containing 2A
A_23_P334870	0.037604067	0.020921338	2.5703475	down	TMEM217	Homo sapiens transmembrane protein 217 (TMEM217), transcript variant 1, mRNA [NM_145316]	221468	NM_145316	transmembrane protein 217
A_23_P336554	0.037604067	0.020921338	2.8390188	up	IL1RAP	Homo sapiens interleukin 1 receptor accessory protein (IL1RAP), transcript variant 2, mRNA [NM_134470]	3556	NM_134470	interleukin 1 receptor accessory protein
A_23_P337262	0.037604067	0.020921338	2.3718183	down	APCDD1	Homo sapiens adenomatosis polyposis coli down-regulated 1 (APCDD1), mRNA [NM_153000]	147495	NM_153000	adenomatosis polyposis coli down-regulated 1
A_23_P338233	0.037604067	0.020921338	4.924607	down	BCDIN3D	Homo sapiens BCDIN3 domain containing (BCDIN3D), mRNA [NM_181708]	144233	NM_181708	BCDIN3 domain containing
A_23_P338479	0.037604067	0.020921338	4.184735	up	CD274	Homo sapiens CD274 molecule (CD274), mRNA [NM_014143]	29126	NM_014143	CD274 molecule
A_23_P339818	0.037604067	0.020921338	8.98067	up	ARRDC4	Homo sapiens arrestin domain containing 4 (ARRDC4), mRNA [NM_183376]	91947	NM_183376	arrestin domain containing 4
A_23_P340333	0.037604067	0.020921338	2.1352503	up	ITPRIP	Homo sapiens inositol 1,4,5-trisphosphate receptor interacting protein (ITPRIP), mRNA [NM_033397]	85450	NM_033397	inositol 1,4,5-trisphosphate receptor interacting protein
A_23_P341275	0.037604067	0.020921338	1.905404	down	POP1	Homo sapiens processing of precursor 1, ribonuclease P/MRP subunit (S. cerevisiae) (POP1), transcript variant 3, mRNA [NM_015029]	10940	NM_015029	processing of precursor 1, ribonuclease P/MRP subunit (S. cerevisiae)
A_23_P34144	0.037604067	0.020921338	2.045014	down	MAGEH1	Homo sapiens melanoma antigen family H, 1 (MAGEH1), mRNA [NM_014061]	28986	NM_014061	melanoma antigen family H, 1
A_23_P344555	0.037604067	0.020921338	3.4674761	up	NEDD9	Homo sapiens neural precursor cell expressed, developmentally down-regulated 9 (NEDD9), transcript variant 1, mRNA [NM_006403]	4739	NM_006403	neural precursor cell expressed, developmentally down-regulated 9
A_23_P34548	0.037604067	0.020921338	1.9248033	up	SDCCAG8	Homo sapiens serologically defined colon cancer antigen 8 (SDCCAG8), mRNA [NM_006642]	10806	NM_006642	serologically defined colon cancer antigen 8
A_23_P348121	0.037604067	0.020921338	1.9853059	up	FOSL2	Homo sapiens FOS-like antigen 2 (FOSL2), mRNA [NM_005253]	2355	NM_005253	FOS-like antigen 2
A_23_P35082	0.037604067	0.020921338	3.7287612	up	SESN2	Homo sapiens sestrin 2 (SESN2), mRNA [NM_031459]	83667	NM_031459	sestrin 2
A_23_P351215	0.037604067	0.020921338	2.2602386	up	SKIL	Homo sapiens SKI-like oncogene (SKIL), transcript variant 1, mRNA [NM_005414]	6498	NM_005414	SKI-like oncogene
A_23_P35414	0.037604067	0.020921338	2.6566882	up	PPP1R3C	Homo sapiens protein phosphatase 1, regulatory (inhibitor) subunit 3C (PPP1R3C), mRNA [NM_005398]	5507	NM_005398	protein phosphatase 1, regulatory (inhibitor) subunit 3C
A_23_P359897	0.037604067	0.020921338	2.329573	up	JHDM1D	Homo sapiens jumonji C domain containing histone demethylase 1 homolog D (S. cerevisiae) (JHDM1D), mRNA [NM_030647]	80853	NM_030647	jumonji C domain containing histone demethylase 1 homolog D (S. cerevisiae)
A_23_P364544	0.037604067	0.020921338	3.140527	down	C12orf60	Homo sapiens chromosome 12 open reading frame 60 (C12orf60), mRNA [NM_175874]	144608	NM_175874	chromosome 12 open reading frame 60
A_23_P368934	0.037604067	0.020921338	2.3129222	down	FBRSL1	Homo sapiens fibrosin-like 1 (FBRSL1), mRNA [NM_001142641]	57666	NM_001142641	fibrosin-like 1
A_23_P37514	0.037604067	0.020921338	2.174253	down	C15orf39	Homo sapiens chromosome 15 open reading frame 39 (C15orf39), mRNA [NM_015492]	56905	NM_015492	chromosome 15 open reading frame 39
A_23_P379746	0.037604067	0.020921338	1.7277879	up	DENND5B	Homo sapiens DENN/MADD domain containing 5B (DENND5B), mRNA [NM_144973]	160518	NM_144973	DENN/MADD domain containing 5B
A_23_P380724	0.037604067	0.020921338	2.3076108	down	FASTKD5	Homo sapiens FAST kinase domains 5 (FASTKD5), mRNA [NM_021826]	60493	NM_021826	FAST kinase domains 5
A_23_P382775	0.037604067	0.020921338	2.301005	up	BBC3	Homo sapiens BCL2 binding component 3 (BBC3), transcript variant 4, mRNA [NM_014417]	27113	NM_014417	BCL2 binding component 3
A_23_P383819	0.037604067	0.020921338	2.6842062	up	TBX3	Homo sapiens T-box 3 (TBX3), transcript variant 2, mRNA [NM_016569]	6926	NM_016569	T-box 3
A_23_P388190	0.037604067	0.020921338	11.373351	down	DIDO1	Homo sapiens death inducer-obliterator 1 (DIDO1), transcript variant 4, mRNA [NM_033081]	11083	NM_033081	death inducer-obliterator 1
A_23_P391506	0.037604067	0.020921338	1.8953066	up	IVNS1ABP	Homo sapiens influenza virus NS1A binding protein (IVNS1ABP), mRNA [NM_006469]	10625	NM_006469	influenza virus NS1A binding protein
A_23_P395555	0.037604067	0.020921338	4.0803723	down	ZNF226	Homo sapiens zinc finger protein 226 (ZNF226), transcript variant 1, mRNA [NM_001032372]	7769	NM_001032372	zinc finger protein 226
A_23_P396867	0.037604067	0.020921338	2.5285358	up	HM13	Homo sapiens histocompatibility (minor) 13 (HM13), transcript variant 4, mRNA [NM_178582]	81502	NM_178582	histocompatibility (minor) 13
A_23_P401568	0.037604067	0.020921338	4.750865	down	MAT2A	Homo sapiens methionine adenosyltransferase II, alpha (MAT2A), mRNA [NM_005911]	4144	NM_005911	methionine adenosyltransferase II, alpha
A_23_P402287	0.037604067	0.020921338	2.0024226	up	LNX2	Homo sapiens ligand of numb-protein X 2 (LNX2), mRNA [NM_153371]	222484	NM_153371	ligand of numb-protein X 2
A_23_P403284	0.037604067	0.020921338	2.241537	down	OTX1	Homo sapiens orthodenticle homeobox 1 (OTX1), transcript variant 1, mRNA [NM_014562]	5013	NM_014562	orthodenticle homeobox 1
A_23_P406785	0.037604067	0.020921338	2.3004766	up	C9orf50	Homo sapiens chromosome 9 open reading frame 50 (C9orf50), mRNA [NM_199350]	375759	NM_199350	chromosome 9 open reading frame 50
A_23_P408094	0.037604067	0.020921338	3.8206263	up	MXD1	Homo sapiens MAX dimerization protein 1 (MXD1), transcript variant 1, mRNA [NM_002357]	4084	NM_002357	MAX dimerization protein 1
A_23_P408913	0.037604067	0.020921338	3.6507072	down	TTC30B	Homo sapiens tetratricopeptide repeat domain 30B (TTC30B), mRNA [NM_152517]	150737	NM_152517	tetratricopeptide repeat domain 30B
A_23_P408955	0.037604067	0.020921338	4.8139925	down	E2F2	Homo sapiens E2F transcription factor 2 (E2F2), mRNA [NM_004091]	1870	NM_004091	E2F transcription factor 2
A_23_P410587	0.037604067	0.020921338	1.9448994	up	PHF17	Homo sapiens PHD finger protein 17 (PHF17), transcript variant S, mRNA [NM_024900]	79960	NM_024900	PHD finger protein 17
A_23_P411296	0.037604067	0.020921338	2.384109	up	CEBPB	Homo sapiens CCAAT/enhancer binding protein (C/EBP), beta (CEBPB), mRNA [NM_005194]	1051	NM_005194	CCAAT/enhancer binding protein (C/EBP), beta
A_23_P411612	0.037604067	0.020921338	1.9249514	down	SPRYD4	Homo sapiens SPRY domain containing 4 (SPRYD4), mRNA [NM_207344]	283377	NM_207344	SPRY domain containing 4
A_23_P41204	0.037604067	0.020921338	1.6828753	up	FAM131A	Homo sapiens family with sequence similarity 131, member A (FAM131A), transcript variant 1, mRNA [NM_144635]	131408	NM_144635	family with sequence similarity 131, member A
A_23_P41344	0.037604067	0.020921338	2.1624599	up	EREG	Homo sapiens epiregulin (EREG), mRNA [NM_001432]	2069	NM_001432	epiregulin
A_23_P414964	0.037604067	0.020921338	2.0610633	down	ZNF584	Homo sapiens zinc finger protein 584 (ZNF584), mRNA [NM_173548]	201514	NM_173548	zinc finger protein 584
A_23_P416305	0.037604067	0.020921338	7.147074	down	RPL27A	Homo sapiens ribosomal protein L27a (RPL27A), mRNA [NM_000990]	6157	NM_000990	ribosomal protein L27a
A_23_P416434	0.037604067	0.020921338	3.3713706	down	PHF15	Homo sapiens PHD finger protein 15 (PHF15), mRNA [NM_015288]	23338	NM_015288	PHD finger protein 15
A_23_P419202	0.037604067	0.020921338	2.3107352	down	ZNF658	Homo sapiens zinc finger protein 658 (ZNF658), mRNA [NM_033160]	26149	NM_033160	zinc finger protein 658
A_23_P420942	0.037604067	0.020921338	3.887815	down		metallothionein 1E [Source:HGNC Symbol;Acc:7397] [ENST00000330439]		AF495759
A_23_P424712	0.037604067	0.020921338	2.0628178	down	CCDC142	Homo sapiens coiled-coil domain containing 142 (CCDC142), mRNA [NM_032779]	84865	NM_032779	coiled-coil domain containing 142
A_23_P425681	0.037604067	0.020921338	2.091689	down	CCK	Homo sapiens cholecystokinin (CCK), transcript variant 1, mRNA [NM_000729]	885	NM_000729	cholecystokinin
A_23_P43157	0.037604067	0.020921338	2.1251278	down	MYBL1	Homo sapiens v-myb myeloblastosis viral oncogene homolog (avian)-like 1 (MYBL1), transcript variant 1, mRNA [NM_001080416]	4603	NM_001080416	v-myb myeloblastosis viral oncogene homolog (avian)-like 1
A_23_P432610	0.037604067	0.020921338	1.8941978	down	N4BP1	Homo sapiens NEDD4 binding protein 1 (N4BP1), mRNA [NM_153029]	9683	NM_153029	NEDD4 binding protein 1
A_23_P43425	0.037604067	0.020921338	2.2937405	down	C9orf40	Homo sapiens chromosome 9 open reading frame 40 (C9orf40), mRNA [NM_017998]	55071	NM_017998	chromosome 9 open reading frame 40
A_23_P435697	0.037604067	0.020921338	2.3541646	down	C10orf137	Homo sapiens chromosome 10 open reading frame 137 (C10orf137), transcript variant 2, mRNA [NM_015608]	26098	NM_015608	chromosome 10 open reading frame 137
A_23_P44505	0.037604067	0.020921338	2.7176883	up	KLF11	Homo sapiens Kruppel-like factor 11 (KLF11), transcript variant 1, mRNA [NM_003597]	8462	NM_003597	Kruppel-like factor 11
A_23_P46095	0.037604067	0.020921338	2.01235	down	C1orf131	Homo sapiens chromosome 1 open reading frame 131 (C1orf131), mRNA [NM_152379]	128061	NM_152379	chromosome 1 open reading frame 131
A_23_P46482	0.037604067	0.020921338	5.2634544	up	IL20	Homo sapiens interleukin 20 (IL20), mRNA [NM_018724]	50604	NM_018724	interleukin 20
A_23_P46539	0.037604067	0.020921338	1.9296734	down	PSRC1	Homo sapiens proline/serine-rich coiled-coil 1 (PSRC1), transcript variant 1, mRNA [NM_032636]	84722	NM_032636	proline/serine-rich coiled-coil 1
A_23_P501538	0.037604067	0.020921338	2.2309282	down	HOXA3	Homo sapiens homeobox A3 (HOXA3), transcript variant 2, mRNA [NM_153631]	3200	NM_153631	homeobox A3
A_23_P51085	0.037604067	0.020921338	2.066422	down	SPC25	Homo sapiens SPC25, NDC80 kinetochore complex component, homolog (S. cerevisiae) (SPC25), mRNA [NM_020675]	57405	NM_020675	SPC25, NDC80 kinetochore complex component, homolog (S. cerevisiae)
A_23_P51117	0.037604067	0.020921338	1.9895271	down	ETAA1	Homo sapiens Ewing tumor-associated antigen 1 (ETAA1), mRNA [NM_019002]	54465	NM_019002	Ewing tumor-associated antigen 1
A_23_P51291	0.037604067	0.020921338	2.1366506	down	PARS2	Homo sapiens prolyl-tRNA synthetase 2, mitochondrial (putative) (PARS2), nuclear gene encoding mitochondrial protein, mRNA [NM_152268]	25973	NM_152268	prolyl-tRNA synthetase 2, mitochondrial (putative)
A_23_P52207	0.037604067	0.020921338	4.7601023	up	BAMBI	Homo sapiens BMP and activin membrane-bound inhibitor homolog (Xenopus laevis) (BAMBI), mRNA [NM_012342]	25805	NM_012342	BMP and activin membrane-bound inhibitor homolog (Xenopus laevis)
A_23_P52266	0.037604067	0.020921338	3.6414852	down	IFIT1	Homo sapiens interferon-induced protein with tetratricopeptide repeats 1 (IFIT1), transcript variant 2, mRNA [NM_001548]	3434	NM_001548	interferon-induced protein with tetratricopeptide repeats 1
A_23_P53267	0.037604067	0.020921338	2.2603152	up	RSRC2	Homo sapiens arginine/serine-rich coiled-coil 2 (RSRC2), transcript variant 1, mRNA [NM_023012]	65117	NM_023012	arginine/serine-rich coiled-coil 2
A_23_P53891	0.037604067	0.020921338	1.934816	up	KLF5	Homo sapiens Kruppel-like factor 5 (intestinal) (KLF5), mRNA [NM_001730]	688	NM_001730	Kruppel-like factor 5 (intestinal)
A_23_P54846	0.037604067	0.020921338	2.7038703	up	HERPUD1	Homo sapiens homocysteine-inducible, endoplasmic reticulum stress-inducible, ubiquitin-like domain member 1 (HERPUD1), transcript variant 1, mRNA [NM_014685]	9709	NM_014685	homocysteine-inducible, endoplasmic reticulum stress-inducible, ubiquitin-like domain member 1
A_23_P55256	0.037604067	0.020921338	1.9627994	down	ZNF652	Homo sapiens zinc finger protein 652 (ZNF652), transcript variant 2, mRNA [NM_014897]	22834	NM_014897	zinc finger protein 652
A_23_P55518	0.037604067	0.020921338	2.4632688	up	SMAD7	Homo sapiens SMAD family member 7 (SMAD7), transcript variant 1, mRNA [NM_005904]	4092	NM_005904	SMAD family member 7
A_23_P5568	0.037604067	0.020921338	2.8974047	down	SFT2D3	Homo sapiens SFT2 domain containing 3 (SFT2D3), mRNA [NM_032740]	84826	NM_032740	SFT2 domain containing 3
A_23_P56567	0.037604067	0.020921338	2.0963044	down	GEMIN6	Homo sapiens gem (nuclear organelle) associated protein 6 (GEMIN6), mRNA [NM_024775]	79833	NM_024775	gem (nuclear organelle) associated protein 6
A_23_P56938	0.037604067	0.020921338	2.6183019	up	REL	Homo sapiens v-rel reticuloendotheliosis viral oncogene homolog (avian) (REL), mRNA [NM_002908]	5966	NM_002908	v-rel reticuloendotheliosis viral oncogene homolog (avian)
A_23_P57588	0.037604067	0.020921338	1.9293115	down	GTSE1	Homo sapiens G-2 and S-phase expressed 1 (GTSE1), mRNA [NM_016426]	51512	NM_016426	G-2 and S-phase expressed 1
A_23_P58009	0.037604067	0.020921338	2.4877417	up	C3orf52	Homo sapiens chromosome 3 open reading frame 52 (C3orf52), transcript variant 2, mRNA [NM_024616]	79669	NM_024616	chromosome 3 open reading frame 52
A_23_P58489	0.037604067	0.020921338	1.9385991	down	FASTKD3	Homo sapiens FAST kinase domains 3 (FASTKD3), transcript variant 1, mRNA [NM_024091]	79072	NM_024091	FAST kinase domains 3
A_23_P59294	0.037604067	0.020921338	2.0655217	up	RREB1	Homo sapiens ras responsive element binding protein 1 (RREB1), transcript variant 1, mRNA [NM_001003699]	6239	NM_001003699	ras responsive element binding protein 1
A_23_P61398	0.037604067	0.020921338	2.1943195	up	PIM3	Homo sapiens pim-3 oncogene (PIM3), mRNA [NM_001001852]	415116	NM_001001852	pim-3 oncogene
A_23_P62901	0.037604067	0.020921338	2.4258175	up	BTG2	Homo sapiens BTG family, member 2 (BTG2), mRNA [NM_006763]	7832	NM_006763	BTG family, member 2
A_23_P6344	0.037604067	0.020921338	1.9403981	up	SDF2L1	Homo sapiens stromal cell-derived factor 2-like 1 (SDF2L1), mRNA [NM_022044]	23753	NM_022044	stromal cell-derived factor 2-like 1
A_23_P65208	0.037604067	0.020921338	2.1736984	up	ZMYM5	Homo sapiens zinc finger, MYM-type 5 (ZMYM5), transcript variant 1, mRNA [NM_001039650]	9205	NM_001039650	zinc finger, MYM-type 5
A_23_P66798	0.037604067	0.020921338	1.8708788	down	KRT19	Homo sapiens keratin 19 (KRT19), mRNA [NM_002276]	3880	NM_002276	keratin 19
A_23_P67367	0.037604067	0.020921338	5.48875	up	DHDH	Homo sapiens dihydrodiol dehydrogenase (dimeric) (DHDH), mRNA [NM_014475]	27294	NM_014475	dihydrodiol dehydrogenase (dimeric)
A_23_P67453	0.037604067	0.020921338	1.9831072	down	TNNI3	Homo sapiens troponin I type 3 (cardiac) (TNNI3), mRNA [NM_000363]	7137	NM_000363	troponin I type 3 (cardiac)
A_23_P67529	0.037604067	0.020921338	3.0984445	down	KCNN4	Homo sapiens potassium intermediate/small conductance calcium-activated channel, subfamily N, member 4 (KCNN4), mRNA [NM_002250]	3783	NM_002250	potassium intermediate/small conductance calcium-activated channel, subfamily N, member 4
A_23_P67980	0.037604067	0.020921338	2.829292	up	KLF7	Homo sapiens Kruppel-like factor 7 (ubiquitous) (KLF7), mRNA [NM_003709]	8609	NM_003709	Kruppel-like factor 7 (ubiquitous)
A_23_P68505	0.037604067	0.020921338	2.97994	down	C20orf177	Homo sapiens chromosome 20 open reading frame 177 (C20orf177), transcript variant 2, mRNA [NM_001190826]	63939	NM_001190826	chromosome 20 open reading frame 177
A_23_P69670	0.037604067	0.020921338	2.121666	down	CNO	Homo sapiens cappuccino homolog (mouse) (CNO), mRNA [NM_018366]	55330	NM_018366	cappuccino homolog (mouse)
A_23_P69738	0.037604067	0.020921338	2.0836382	down	RASL11B	Homo sapiens RAS-like, family 11, member B (RASL11B), mRNA [NM_023940]	65997	NM_023940	RAS-like, family 11, member B
A_23_P70398	0.037604067	0.020921338	2.1534	up	VEGFA	Homo sapiens vascular endothelial growth factor A (VEGFA), transcript variant 6, mRNA [NM_001025370]	7422	NM_001025370	vascular endothelial growth factor A
A_23_P70448	0.037604067	0.020921338	2.9980536	down	HIST1H1A	Homo sapiens histone cluster 1, H1a (HIST1H1A), mRNA [NM_005325]	3024	NM_005325	histone cluster 1, H1a
A_23_P70566	0.037604067	0.020921338	2.1337323	down	FKBPL	Homo sapiens FK506 binding protein like (FKBPL), mRNA [NM_022110]	63943	NM_022110	FK506 binding protein like
A_23_P70968	0.037604067	0.020921338	2.0073159	down	HOXA7	Homo sapiens homeobox A7 (HOXA7), mRNA [NM_006896]	3204	NM_006896	homeobox A7
A_23_P71037	0.037604067	0.020921338	7.1503654	up	IL6	Homo sapiens interleukin 6 (interferon, beta 2) (IL6), mRNA [NM_000600]	3569	NM_000600	interleukin 6 (interferon, beta 2)
A_23_P72668	0.037604067	0.020921338	1.9778166	down	SDPR	Homo sapiens serum deprivation response (SDPR), mRNA [NM_004657]	8436	NM_004657	serum deprivation response
A_23_P74609	0.037604067	0.020921338	3.252321	up	G0S2	Homo sapiens G0/G1switch 2 (G0S2), mRNA [NM_015714]	50486	NM_015714	G0/G1switch 2
A_23_P748	0.037604067	0.020921338	1.9055129	up	IRF6	Homo sapiens interferon regulatory factor 6 (IRF6), transcript variant 1, mRNA [NM_006147]	3664	NM_006147	interferon regulatory factor 6
A_23_P78410	0.037604067	0.020921338	2.2850707	down	C18orf55	Homo sapiens chromosome 18 open reading frame 55 (C18orf55), nuclear gene encoding mitochondrial protein, mRNA [NM_014177]	29090	NM_014177	chromosome 18 open reading frame 55
A_23_P80122	0.037604067	0.020921338	1.8774259	down	WRB	Homo sapiens tryptophan rich basic protein (WRB), transcript variant 1, mRNA [NM_004627]	7485	NM_004627	tryptophan rich basic protein
A_23_P81399	0.037604067	0.020921338	2.0399058	up	SQSTM1	Homo sapiens sequestosome 1 (SQSTM1), transcript variant 1, mRNA [NM_003900]	8878	NM_003900	sequestosome 1
A_23_P83098	0.037604067	0.020921338	4.94073	up	ALDH1A1	Homo sapiens aldehyde dehydrogenase 1 family, member A1 (ALDH1A1), mRNA [NM_000689]	216	NM_000689	aldehyde dehydrogenase 1 family, member A1
A_23_P85726	0.037604067	0.020921338	2.1015298	down	METTL18	Homo sapiens methyltransferase like 18 (METTL18), mRNA [NM_033418]	92342	NM_033418	methyltransferase like 18
A_23_P86731	0.037604067	0.020921338	2.6997075	down	ZNF239	Homo sapiens zinc finger protein 239 (ZNF239), transcript variant 1, mRNA [NM_005674]	8187	NM_005674	zinc finger protein 239
A_23_P86900	0.037604067	0.020921338	2.3673265	down	B3GNT1	Homo sapiens UDP-GlcNAc:betaGal beta-1,3-N-acetylglucosaminyltransferase 1 (B3GNT1), mRNA [NM_006876]	11041	NM_006876	UDP-GlcNAc:betaGal beta-1,3-N-acetylglucosaminyltransferase 1
A_23_P86917	0.037604067	0.020921338	2.4695294	down	FADD	Homo sapiens Fas (TNFRSF6)-associated via death domain (FADD), mRNA [NM_003824]	8772	NM_003824	Fas (TNFRSF6)-associated via death domain
A_23_P87560	0.037604067	0.020921338	1.7682896	up	BTG1	Homo sapiens B-cell translocation gene 1, anti-proliferative (BTG1), mRNA [NM_001731]	694	NM_001731	B-cell translocation gene 1, anti-proliferative
A_23_P88580	0.037604067	0.020921338	1.9484302	up	ARID3B	Homo sapiens AT rich interactive domain 3B (BRIGHT-like) (ARID3B), mRNA [NM_006465]	10620	NM_006465	AT rich interactive domain 3B (BRIGHT-like)
A_23_P89589	0.037604067	0.020921338	2.4155326	up	PER1	Homo sapiens period homolog 1 (Drosophila) (PER1), mRNA [NM_002616]	5187	NM_002616	period homolog 1 (Drosophila)
A_23_P89621	0.037604067	0.020921338	3.7093353	up	CBX4	Homo sapiens chromobox homolog 4 (CBX4), mRNA [NM_003655]	8535	NM_003655	chromobox homolog 4
A_23_P897	0.037604067	0.020921338	3.8500638	down	C1orf116	Homo sapiens chromosome 1 open reading frame 116 (C1orf116), transcript variant 1, mRNA [NM_023938]	79098	NM_023938	chromosome 1 open reading frame 116
A_23_P90172	0.037604067	0.020921338	5.6072283	up	PPP1R15A	Homo sapiens protein phosphatase 1, regulatory (inhibitor) subunit 15A (PPP1R15A), mRNA [NM_014330]	23645	NM_014330	protein phosphatase 1, regulatory (inhibitor) subunit 15A
A_23_P90233	0.037604067	0.020921338	2.2077668	down	ZSCAN5A	Homo sapiens zinc finger and SCAN domain containing 5A (ZSCAN5A), mRNA [NM_024303]	79149	NM_024303	zinc finger and SCAN domain containing 5A
A_23_P92230	0.037604067	0.020921338	2.260528	up	TSC22D2	Homo sapiens TSC22 domain family, member 2 (TSC22D2), mRNA [NM_014779]	9819	NM_014779	TSC22 domain family, member 2
A_23_P92424	0.037604067	0.020921338	2.3822484	down	UTP3	Homo sapiens UTP3, small subunit (SSU) processome component, homolog (S. cerevisiae) (UTP3), mRNA [NM_020368]	57050	NM_020368	UTP3, small subunit (SSU) processome component, homolog (S. cerevisiae)
A_23_P92614	0.037604067	0.020921338	2.5526342	down	HELQ	Homo sapiens helicase, POLQ-like (HELQ), mRNA [NM_133636]	113510	NM_133636	helicase, POLQ-like
A_23_P93269	0.037604067	0.020921338	8.136908	up	ZNF165	Homo sapiens zinc finger protein 165 (ZNF165), mRNA [NM_003447]	7718	NM_003447	zinc finger protein 165
A_23_P93360	0.037604067	0.020921338	2.5233023	down	AGER	Homo sapiens advanced glycosylation end product-specific receptor (AGER), transcript variant 1, mRNA [NM_001136]	177	NM_001136	advanced glycosylation end product-specific receptor
A_23_P94095	0.037604067	0.020921338	2.594411	down	ANKRD46	Homo sapiens ankyrin repeat domain 46 (ANKRD46), mRNA [NM_198401]	157567	NM_198401	ankyrin repeat domain 46
A_23_P95930	0.037604067	0.020921338	2.3125224	down	HMGA2	Homo sapiens high mobility group AT-hook 2 (HMGA2), transcript variant 1, mRNA [NM_003483]	8091	NM_003483	high mobility group AT-hook 2
A_23_P97700	0.037604067	0.020921338	6.9102755	up	TXNIP	Homo sapiens thioredoxin interacting protein (TXNIP), mRNA [NM_006472]	10628	NM_006472	thioredoxin interacting protein
A_23_P98310	0.037604067	0.020921338	3.0849733	down	CSTF3	Homo sapiens cleavage stimulation factor, 3' pre-RNA, subunit 3, 77kDa (CSTF3), transcript variant 1, mRNA [NM_001326]	1479	NM_001326	cleavage stimulation factor, 3' pre-RNA, subunit 3, 77kDa
A_23_P98483	0.037604067	0.020921338	2.2817967	down	ZBED5	Homo sapiens zinc finger, BED-type containing 5 (ZBED5), transcript variant 1, mRNA [NM_021211]	58486	NM_021211	zinc finger, BED-type containing 5
A_23_P99360	0.037604067	0.020921338	3.1919246	down	TRIM13	Homo sapiens tripartite motif containing 13 (TRIM13), transcript variant 3, mRNA [NM_213590]	10206	NM_213590	tripartite motif containing 13
A_23_P99693	0.037604067	0.020921338	2.5511386	down	ZBTB1	Homo sapiens zinc finger and BTB domain containing 1 (ZBTB1), transcript variant 2, mRNA [NM_014950]	22890	NM_014950	zinc finger and BTB domain containing 1
A_24_P115621	0.037604067	0.020921338	1.8845497	down	EIF4EBP2	Homo sapiens eukaryotic translation initiation factor 4E binding protein 2 (EIF4EBP2), mRNA [NM_004096]	1979	NM_004096	eukaryotic translation initiation factor 4E binding protein 2
A_24_P120537	0.037604067	0.020921338	1.8321799	up	SH3RF2	Homo sapiens SH3 domain containing ring finger 2 (SH3RF2), mRNA [NM_152550]	153769	NM_152550	SH3 domain containing ring finger 2
A_24_P12401	0.037604067	0.020921338	1.91198	up	VEGFA	Homo sapiens vascular endothelial growth factor A (VEGFA), transcript variant 1, mRNA [NM_001025366]	7422	NM_001025366	vascular endothelial growth factor A
A_24_P124558	0.037604067	0.020921338	2.1815717	down	HOXC8	Homo sapiens homeobox C8 (HOXC8), mRNA [NM_022658]	3224	NM_022658	homeobox C8
A_24_P137897	0.037604067	0.020921338	1.7829273	up	IFRD1	Homo sapiens interferon-related developmental regulator 1 (IFRD1), transcript variant 2, mRNA [NM_001007245]	3475	NM_001007245	interferon-related developmental regulator 1
A_24_P140608	0.037604067	0.020921338	3.2330034	up	HBEGF	Homo sapiens heparin-binding EGF-like growth factor (HBEGF), mRNA [NM_001945]	1839	NM_001945	heparin-binding EGF-like growth factor
A_24_P149713	0.037604067	0.020921338	1.7968298	up	ZBTB43	Homo sapiens zinc finger and BTB domain containing 43 (ZBTB43), transcript variant 1, mRNA [NM_014007]	23099	NM_014007	zinc finger and BTB domain containing 43
A_24_P152968	0.037604067	0.020921338	2.6939762	up	AKR1C1	Homo sapiens aldo-keto reductase family 1, member C1 (dihydrodiol dehydrogenase 1; 20-alpha (3-alpha)-hydroxysteroid dehydrogenase) (AKR1C1), mRNA [NM_001353]	1645	NM_001353	aldo-keto reductase family 1, member C1 (dihydrodiol dehydrogenase 1; 20-alpha (3-alpha)-hydroxysteroid dehydrogenase)
A_24_P154037	0.037604067	0.020921338	1.9596404	up	IRS2	Homo sapiens insulin receptor substrate 2 (IRS2), mRNA [NM_003749]	8660	NM_003749	insulin receptor substrate 2
A_24_P160401	0.037604067	0.020921338	2.2433023	up	CDCP1	Homo sapiens CUB domain containing protein 1 (CDCP1), transcript variant 2, mRNA [NM_178181]	64866	NM_178181	CUB domain containing protein 1
A_24_P162287	0.037604067	0.020921338	2.1930184	up	CEP250	Homo sapiens centrosomal protein 250kDa (CEP250), mRNA [NM_007186]	11190	NM_007186	centrosomal protein 250kDa
A_24_P170983	0.037604067	0.020921338	3.3222845	down	ESPNL	Homo sapiens espin-like (ESPNL), mRNA [NM_194312]	339768	NM_194312	espin-like
A_24_P175612	0.037604067	0.020921338	1.7691736	down	SFXN2	Homo sapiens sideroflexin 2 (SFXN2), mRNA [NM_178858]	118980	NM_178858	sideroflexin 2
A_24_P178065	0.037604067	0.020921338	5.502655	up	PHLDB2	Homo sapiens pleckstrin homology-like domain, family B, member 2, mRNA (cDNA clone IMAGE:5169755), complete cds. [BC038806]	90102	BC038806	pleckstrin homology-like domain, family B, member 2
A_24_P181149	0.037604067	0.020921338	2.1177447	down	BBS10	Homo sapiens Bardet-Biedl syndrome 10 (BBS10), mRNA [NM_024685]	79738	NM_024685	Bardet-Biedl syndrome 10
A_24_P182494	0.037604067	0.020921338	8.726084	up	DUSP10	Homo sapiens dual specificity phosphatase 10 (DUSP10), transcript variant 1, mRNA [NM_007207]	11221	NM_007207	dual specificity phosphatase 10
A_24_P183150	0.037604067	0.020921338	11.08468	up	CXCL3	Homo sapiens chemokine (C-X-C motif) ligand 3 (CXCL3), mRNA [NM_002090]	2921	NM_002090	chemokine (C-X-C motif) ligand 3
A_24_P186065	0.037604067	0.020921338	2.1806896	down	DHFRL1	Homo sapiens dihydrofolate reductase-like 1 (DHFRL1), transcript variant 2, mRNA [NM_176815]	200895	NM_176815	dihydrofolate reductase-like 1
A_24_P201064	0.037604067	0.020921338	2.9852707	up	PPP1R3B	Homo sapiens protein phosphatase 1, regulatory (inhibitor) subunit 3B (PPP1R3B), transcript variant 1, mRNA [NM_001201329]	79660	NM_001201329	protein phosphatase 1, regulatory (inhibitor) subunit 3B
A_24_P217904	0.037604067	0.020921338	2.651243	down	TRERF1	Homo sapiens transcriptional regulating factor 1 (TRERF1), mRNA [NM_033502]	55809	NM_033502	transcriptional regulating factor 1
A_24_P220618	0.037604067	0.020921338	2.0647426	down	ZC3H4	Homo sapiens zinc finger CCCH-type containing 4 (ZC3H4), mRNA [NM_015168]	23211	NM_015168	zinc finger CCCH-type containing 4
A_24_P22079	0.037604067	0.020921338	2.0476048	up	FOXO1	Homo sapiens forkhead box O1 (FOXO1), mRNA [NM_002015]	2308	NM_002015	forkhead box O1
A_24_P229025	0.037604067	0.020921338	3.8081975	up	GRIA3	glutamate receptor, ionotrophic, AMPA 3 [Source:HGNC Symbol;Acc:4573] [ENST00000371264]	2892	BC032004	glutamate receptor, ionotrophic, AMPA 3
A_24_P235429	0.037604067	0.020921338	2.404936	up	ABCA1	Homo sapiens ATP-binding cassette, sub-family A (ABC1), member 1 (ABCA1), mRNA [NM_005502]	19	NM_005502	ATP-binding cassette, sub-family A (ABC1), member 1
A_24_P237757	0.037604067	0.020921338	2.3552058	up	ZMYM2	Homo sapiens mRNA; cDNA DKFZp564B162 (from clone DKFZp564B162). [AL136621]	7750	AL136621	zinc finger, MYM-type 2
A_24_P239606	0.037604067	0.020921338	2.2369153	up	GADD45B	Homo sapiens growth arrest and DNA-damage-inducible, beta (GADD45B), mRNA [NM_015675]	4616	NM_015675	growth arrest and DNA-damage-inducible, beta
A_24_P250922	0.037604067	0.020921338	9.838893	up	PTGS2	Homo sapiens prostaglandin-endoperoxide synthase 2 (prostaglandin G/H synthase and cyclooxygenase) (PTGS2), mRNA [NM_000963]	5743	NM_000963	prostaglandin-endoperoxide synthase 2 (prostaglandin G/H synthase and cyclooxygenase)
A_24_P252497	0.037604067	0.020921338	1.831945	up	TRIB1	Homo sapiens tribbles homolog 1 (Drosophila) (TRIB1), mRNA [NM_025195]	10221	NM_025195	tribbles homolog 1 (Drosophila)
A_24_P268676	0.037604067	0.020921338	2.1930962	up	BHLHE40	Homo sapiens basic helix-loop-helix family, member e40 (BHLHE40), mRNA [NM_003670]	8553	NM_003670	basic helix-loop-helix family, member e40
A_24_P270728	0.037604067	0.020921338	2.1180768	up	NUPR1	Homo sapiens nuclear protein, transcriptional regulator, 1 (NUPR1), transcript variant 1, mRNA [NM_001042483]	26471	NM_001042483	nuclear protein, transcriptional regulator, 1
A_24_P272225	0.037604067	0.020921338	2.010299	down	LOC645676	Homo sapiens hypothetical LOC645676 (LOC645676), non-coding RNA [NR_027023]	645676	NR_027023	hypothetical LOC645676
A_24_P274615	0.037604067	0.020921338	2.2847226	up	ARRDC3	Homo sapiens arrestin domain containing 3 (ARRDC3), mRNA [NM_020801]	57561	NM_020801	arrestin domain containing 3
A_24_P278299	0.037604067	0.020921338	1.9123816	down	ASB13	Homo sapiens ankyrin repeat and SOCS box containing 13 (ASB13), transcript variant 1, mRNA [NM_024701]	79754	NM_024701	ankyrin repeat and SOCS box containing 13
A_24_P286465	0.037604067	0.020921338	1.9030771	down	PURB	Homo sapiens purine-rich element binding protein B (PURB), mRNA [NM_033224]	5814	NM_033224	purine-rich element binding protein B
A_24_P28722	0.037604067	0.020921338	2.0226429	down	RSAD2	Homo sapiens radical S-adenosyl methionine domain containing 2 (RSAD2), mRNA [NM_080657]	91543	NM_080657	radical S-adenosyl methionine domain containing 2
A_24_P289260	0.037604067	0.020921338	2.1240458	up	DACT2	Homo sapiens dapper, antagonist of beta-catenin, homolog 2 (Xenopus laevis) (DACT2), mRNA [NM_214462]	168002	NM_214462	dapper, antagonist of beta-catenin, homolog 2 (Xenopus laevis)
A_24_P294124	0.037604067	0.020921338	1.9841484	up	SERTAD2	Homo sapiens SERTA domain containing 2 (SERTAD2), mRNA [NM_014755]	9792	NM_014755	SERTA domain containing 2
A_24_P299685	0.037604067	0.020921338	1.9784815	up	PDPN	Homo sapiens podoplanin (PDPN), transcript variant 2, mRNA [NM_198389]	10630	NM_198389	podoplanin
A_24_P30194	0.037604067	0.020921338	2.8199263	down	IFIT5	Homo sapiens interferon-induced protein with tetratricopeptide repeats 5 (IFIT5), mRNA [NM_012420]	24138	NM_012420	interferon-induced protein with tetratricopeptide repeats 5
A_24_P304071	0.037604067	0.020921338	3.54087	down	IFIT2	Homo sapiens interferon-induced protein with tetratricopeptide repeats 2 (IFIT2), mRNA [NM_001547]	3433	NM_001547	interferon-induced protein with tetratricopeptide repeats 2
A_24_P313186	0.037604067	0.020921338	2.723534	down	CALM1	Homo sapiens calmodulin 1 (phosphorylase kinase, delta) (CALM1), transcript variant 1, mRNA [NM_006888]	801	NM_006888	calmodulin 1 (phosphorylase kinase, delta)
A_24_P32215	0.037604067	0.020921338	2.634919	up
A_24_P322847	0.037604067	0.020921338	2.090095	down	POLR3H	Homo sapiens polymerase (RNA) III (DNA directed) polypeptide H (22.9kD) (POLR3H), transcript variant 1, mRNA [NM_138338]	171568	NM_138338	polymerase (RNA) III (DNA directed) polypeptide H (22.9kD)
A_24_P322908	0.037604067	0.020921338	2.6468632	down	USP27X	Homo sapiens ubiquitin specific peptidase 27, X-linked (USP27X), mRNA [NM_001145073]	389856	NM_001145073	ubiquitin specific peptidase 27, X-linked
A_24_P332647	0.037604067	0.020921338	7.102715	up	SSH1	Homo sapiens slingshot homolog 1 (Drosophila) (SSH1), transcript variant 3, mRNA [NM_001161331]	54434	NM_001161331	slingshot homolog 1 (Drosophila)
A_24_P333532	0.037604067	0.020921338	4.573561	up	C8orf75	Homo sapiens chromosome 8 open reading frame 75 (C8orf75), non-coding RNA [NR_026765]	619351	NR_026765	chromosome 8 open reading frame 75
A_24_P338187	0.037604067	0.020921338	1.9417711	down	HNRNPH3	Homo sapiens heterogeneous nuclear ribonucleoprotein H3 (2H9) (HNRNPH3), transcript variant 2H9, mRNA [NM_012207]	3189	NM_012207	heterogeneous nuclear ribonucleoprotein H3 (2H9)
A_24_P342086	0.037604067	0.020921338	3.8663287	up	WWP2	Homo sapiens WW domain containing E3 ubiquitin protein ligase 2 (WWP2), transcript variant 3, mRNA [NM_199423]	11060	NM_199423	WW domain containing E3 ubiquitin protein ligase 2
A_24_P345209	0.037604067	0.020921338	2.6070688	up	DYRK3	Homo sapiens dual-specificity tyrosine-(Y)-phosphorylation regulated kinase 3 (DYRK3), transcript variant 2, mRNA [NM_001004023]	8444	NM_001004023	dual-specificity tyrosine-(Y)-phosphorylation regulated kinase 3
A_24_P348203	0.037604067	0.020921338	1.9081182	up	LRRC8E	Homo sapiens leucine rich repeat containing 8 family, member E (LRRC8E), mRNA [NM_025061]	80131	NM_025061	leucine rich repeat containing 8 family, member E
A_24_P348861	0.037604067	0.020921338	2.0327072	up	TTTY15	Homo sapiens testis-specific transcript, Y-linked 15 (non-protein coding) (TTTY15), non-coding RNA [NR_001545]	64595	NR_001545	testis-specific transcript, Y-linked 15 (non-protein coding)
A_24_P349965	0.037604067	0.020921338	1.8428078	down	TCF19	Homo sapiens transcription factor 19 (TCF19), transcript variant 1, mRNA [NM_007109]	6941	NM_007109	transcription factor 19
A_24_P356601	0.037604067	0.020921338	4.3699675	down	HEXIM1	Homo sapiens hexamethylene bis-acetamide inducible 1 (HEXIM1), mRNA [NM_006460]	10614	NM_006460	hexamethylene bis-acetamide inducible 1
A_24_P373152	0.037604067	0.020921338	2.0000002	down	CFL2	Homo sapiens cofilin 2 (muscle) (CFL2), transcript variant 1, mRNA [NM_021914]	1073	NM_021914	cofilin 2 (muscle)
A_24_P38276	0.037604067	0.020921338	2.025851	down	FZD1	Homo sapiens frizzled family receptor 1 (FZD1), mRNA [NM_003505]	8321	NM_003505	frizzled family receptor 1
A_24_P383609	0.037604067	0.020921338	2.357468	down	NANOS1	Homo sapiens nanos homolog 1 (Drosophila) (NANOS1), mRNA [NM_199461]	340719	NM_199461	nanos homolog 1 (Drosophila)
A_24_P383850	0.037604067	0.020921338	2.1114511	up	EIF4G3	Homo sapiens eukaryotic translation initiation factor 4 gamma, 3 (EIF4G3), transcript variant 3, mRNA [NM_003760]	8672	NM_003760	eukaryotic translation initiation factor 4 gamma, 3
A_24_P38895	0.037604067	0.020921338	1.7726482	down	H2AFX	Homo sapiens H2A histone family, member X (H2AFX), mRNA [NM_002105]	3014	NM_002105	H2A histone family, member X
A_24_P397107	0.037604067	0.020921338	2.3840296	down	CDC25A	Homo sapiens cell division cycle 25 homolog A (S. pombe) (CDC25A), transcript variant 1, mRNA [NM_001789]	993	NM_001789	cell division cycle 25 homolog A (S. pombe)
A_24_P397584	0.037604067	0.020921338	2.2854702	down	TBCC	Homo sapiens tubulin folding cofactor C (TBCC), mRNA [NM_003192]	6903	NM_003192	tubulin folding cofactor C
A_24_P398810	0.037604067	0.020921338	2.2455413	down	EIF5	Homo sapiens eukaryotic translation initiation factor 5 (EIF5), transcript variant 1, mRNA [NM_001969]	1983	NM_001969	eukaryotic translation initiation factor 5
A_24_P401090	0.037604067	0.020921338	2.7452028	up
A_24_P403417	0.037604067	0.020921338	1.8316851	up	PTGES	Homo sapiens prostaglandin E synthase (PTGES), mRNA [NM_004878]	9536	NM_004878	prostaglandin E synthase
A_24_P406060	0.037604067	0.020921338	1.8478878	up	RNF144B	Homo sapiens ring finger protein 144B (RNF144B), mRNA [NM_182757]	255488	NM_182757	ring finger protein 144B
A_24_P40907	0.037604067	0.020921338	2.9471085	down	PPAPDC2	Homo sapiens phosphatidic acid phosphatase type 2 domain containing 2 (PPAPDC2), mRNA [NM_203453]	403313	NM_203453	phosphatidic acid phosphatase type 2 domain containing 2
A_24_P411186	0.037604067	0.020921338	4.569544	down	BCL11A	Homo sapiens B-cell CLL/lymphoma 11A (zinc finger protein) (BCL11A), transcript variant 1, mRNA [NM_022893]	53335	NM_022893	B-cell CLL/lymphoma 11A (zinc finger protein)
A_24_P414719	0.037604067	0.020921338	3.6532176	down	NFYA	Homo sapiens nuclear transcription factor Y, alpha (NFYA), transcript variant 1, mRNA [NM_002505]	4800	NM_002505	nuclear transcription factor Y, alpha
A_24_P414952	0.037604067	0.020921338	2.108203	down	TMEM168	Homo sapiens transmembrane protein 168 (TMEM168), mRNA [NM_022484]	64418	NM_022484	transmembrane protein 168
A_24_P416411	0.037604067	0.020921338	4.2554035	down	PEX12	Homo sapiens peroxisomal biogenesis factor 12 (PEX12), mRNA [NM_000286]	5193	NM_000286	peroxisomal biogenesis factor 12
A_24_P419300	0.037604067	0.020921338	2.1669843	down	PP7080	Homo sapiens hypothetical LOC25845 (PP7080), non-coding RNA [NR_024158]	25845	NR_024158	hypothetical LOC25845
A_24_P54131	0.037604067	0.020921338	2.6845362	down	DCLRE1B	Homo sapiens DNA cross-link repair 1B (DCLRE1B), mRNA [NM_022836]	64858	NM_022836	DNA cross-link repair 1B
A_24_P541919	0.037604067	0.020921338	2.1170478	down	DENND5B	Homo sapiens DENN/MADD domain containing 5B (DENND5B), mRNA [NM_144973]	160518	NM_144973	DENN/MADD domain containing 5B
A_24_P71700	0.037604067	0.020921338	2.1956666	down	ZBTB47	Homo sapiens zinc finger and BTB domain containing 47 (ZBTB47), mRNA [NM_145166]	92999	NM_145166	zinc finger and BTB domain containing 47
A_24_P74064	0.037604067	0.020921338	2.3115213	down	ZFP161	Homo sapiens zinc finger protein 161 homolog (mouse) (ZFP161), transcript variant 2, mRNA [NM_003409]	7541	NM_003409	zinc finger protein 161 homolog (mouse)
A_24_P791829	0.037604067	0.020921338	3.057666	down	NUFIP2	Homo sapiens nuclear fragile X mental retardation protein interacting protein 2 (NUFIP2), mRNA [NM_020772]	57532	NM_020772	nuclear fragile X mental retardation protein interacting protein 2
A_24_P79617	0.037604067	0.020921338	2.3002474	down	KIAA0040	Homo sapiens KIAA0040 (KIAA0040), transcript variant 2, mRNA [NM_014656]	9674	NM_014656	KIAA0040
A_24_P802145	0.037604067	0.020921338	2.0180247	down	IRS1	Homo sapiens insulin receptor substrate 1 (IRS1), mRNA [NM_005544]	3667	NM_005544	insulin receptor substrate 1
A_24_P835500	0.037604067	0.020921338	2.1128037	down	ITPRIPL2	Homo sapiens inositol 1,4,5-trisphosphate receptor interacting protein-like 2 (ITPRIPL2), transcript variant 1, mRNA [NM_001034841]	162073	NM_001034841	inositol 1,4,5-trisphosphate receptor interacting protein-like 2
A_24_P854913	0.037604067	0.020921338	2.6193595	down	METTL21A	Homo sapiens methyltransferase like 21A (METTL21A), transcript variant 2, mRNA [NM_001127395]	151194	NM_001127395	methyltransferase like 21A
A_24_P865	0.037604067	0.020921338	1.9786549	up	C6orf204	Homo sapiens chromosome 6 open reading frame 204 (C6orf204), transcript variant 2, mRNA [NM_206921]	387119	NM_206921	chromosome 6 open reading frame 204
A_24_P876408	0.037604067	0.020921338	3.581927	down	C11orf95	Homo sapiens chromosome 11 open reading frame 95 (C11orf95), mRNA [NM_001144936]	65998	NM_001144936	chromosome 11 open reading frame 95
A_24_P89872	0.037604067	0.020921338	2.0394688	down	ZNF189	Homo sapiens zinc finger protein 189 (ZNF189), transcript variant 2, mRNA [NM_197977]	7743	NM_197977	zinc finger protein 189
A_24_P911676	0.037604067	0.020921338	2.2047265	up	SOX4	Homo sapiens SRY (sex determining region Y)-box 4 (SOX4), mRNA [NM_003107]	6659	NM_003107	SRY (sex determining region Y)-box 4
A_24_P915692	0.037604067	0.020921338	2.871192	down	PHLDA1	Homo sapiens pleckstrin homology-like domain, family A, member 1 (PHLDA1), mRNA [NM_007350]	22822	NM_007350	pleckstrin homology-like domain, family A, member 1
A_24_P928969	0.037604067	0.020921338	2.6906419	down	PTPN3	Homo sapiens protein tyrosine phosphatase, non-receptor type 3 (PTPN3), transcript variant 3, mRNA [NM_001145369]	5774	NM_001145369	protein tyrosine phosphatase, non-receptor type 3
A_24_P932016	0.037604067	0.020921338	2.1486416	up	HUWE1	Homo sapiens HECT, UBA and WWE domain containing 1 (HUWE1), mRNA [NM_031407]	10075	NM_031407	HECT, UBA and WWE domain containing 1
A_24_P941166	0.037604067	0.020921338	11.153381	down	ZNF425	Homo sapiens zinc finger protein 425 (ZNF425), mRNA [NM_001001661]	155054	NM_001001661	zinc finger protein 425
A_24_P943106	0.037604067	0.020921338	2.2403834	down	U2SURP	Homo sapiens U2 snRNP-associated SURP domain containing (U2SURP), mRNA [NM_001080415]	23350	NM_001080415	U2 snRNP-associated SURP domain containing
A_24_P943997	0.037604067	0.020921338	1.830383	up	ARL5B	Homo sapiens ADP-ribosylation factor-like 5B (ARL5B), mRNA [NM_178815]	221079	NM_178815	ADP-ribosylation factor-like 5B
A_24_P944588	0.037604067	0.020921338	2.000155	down	ZNF682	Homo sapiens zinc finger protein 682 (ZNF682), transcript variant 1, mRNA [NM_033196]	91120	NM_033196	zinc finger protein 682
A_24_P96403	0.037604067	0.020921338	5.6240125	down	RUNX1	Homo sapiens runt-related transcription factor 1 (RUNX1), transcript variant 2, mRNA [NM_001001890]	861	NM_001001890	runt-related transcription factor 1
A_24_P97770	0.037604067	0.020921338	1.7187185	up	ERGIC1	Homo sapiens endoplasmic reticulum-golgi intermediate compartment (ERGIC) 1 (ERGIC1), mRNA [NM_001031711]	57222	NM_001031711	endoplasmic reticulum-golgi intermediate compartment (ERGIC) 1
A_32_P100258	0.037604067	0.020921338	5.545573	down	FLJ37453	Homo sapiens hypothetical LOC729614 (FLJ37453), non-coding RNA [NR_024279]	729614	NR_024279	hypothetical LOC729614
A_32_P101860	0.037604067	0.020921338	2.1000392	up
A_32_P129968	0.037604067	0.020921338	2.0235467	down	ZNF284	Homo sapiens mRNA; cDNA DKFZp781F1775 (from clone DKFZp781F1775). [CR936662]	342909	CR936662	zinc finger protein 284
A_32_P134290	0.037604067	0.020921338	2.4376273	down	ZCCHC2	Homo sapiens zinc finger, CCHC domain containing 2 (ZCCHC2), mRNA [NM_017742]	54877	NM_017742	zinc finger, CCHC domain containing 2
A_32_P141682	0.037604067	0.020921338	2.3891838	up	EVPLL	Homo sapiens envoplakin-like (EVPLL), mRNA [NM_001145127]	645027	NM_001145127	envoplakin-like
A_32_P142818	0.037604067	0.020921338	2.4153259	down	DLX1	Homo sapiens distal-less homeobox 1 (DLX1), transcript variant 1, mRNA [NM_178120]	1745	NM_178120	distal-less homeobox 1
A_32_P144421	0.037604067	0.020921338	2.4705975	down	ZNF518B	Homo sapiens zinc finger protein 518B (ZNF518B), mRNA [NM_053042]	85460	NM_053042	zinc finger protein 518B
A_32_P151800	0.037604067	0.020921338	2.1010423	down	FAM72D	Homo sapiens family with sequence similarity 72, member D (FAM72D), mRNA [NM_207418]	728833	NM_207418	family with sequence similarity 72, member D
A_32_P16854	0.037604067	0.020921338	1.9738314	down	ANAPC13	Homo sapiens anaphase promoting complex subunit 13 (ANAPC13), transcript variant 1, mRNA [NM_015391]	25847	NM_015391	anaphase promoting complex subunit 13
A_32_P17635	0.037604067	0.020921338	2.9210927	down	SRSF8	Homo sapiens serine/arginine-rich splicing factor 8 (SRSF8), mRNA [NM_032102]	10929	NM_032102	serine/arginine-rich splicing factor 8
A_32_P177097	0.037604067	0.020921338	2.3239222	down	ZNF557	Homo sapiens zinc finger protein 557 (ZNF557), transcript variant 1, mRNA [NM_024341]	79230	NM_024341	zinc finger protein 557
A_32_P196142	0.037604067	0.020921338	2.0346572	down	LOC100130938	PREDICTED: Homo sapiens hypothetical LOC100130938 (LOC100130938), partial miscRNA [XR_110148]	100130938	XR_110148	hypothetical LOC100130938
A_32_P19716	0.037604067	0.020921338	2.0055842	up	ZNF697	Homo sapiens zinc finger protein 697 (ZNF697), mRNA [NM_001080470]	90874	NM_001080470	zinc finger protein 697
A_32_P19752	0.037604067	0.020921338	1.8689489	down	FAM76B	Homo sapiens family with sequence similarity 76, member B (FAM76B), mRNA [NM_144664]	143684	NM_144664	family with sequence similarity 76, member B
A_32_P198731	0.037604067	0.020921338	1.8657309	up	NEURL1B	Homo sapiens neuralized homolog 1B (Drosophila) (NEURL1B), mRNA [NM_001142651]	54492	NM_001142651	neuralized homolog 1B (Drosophila)
A_32_P20523	0.037604067	0.020921338	2.198328	down	TIGD2	Homo sapiens tigger transposable element derived 2 (TIGD2), mRNA [NM_145715]	166815	NM_145715	tigger transposable element derived 2
A_32_P210202	0.037604067	0.020921338	2.5883427	up	E2F7	Homo sapiens E2F transcription factor 7 (E2F7), mRNA [NM_203394]	144455	NM_203394	E2F transcription factor 7
A_32_P216872	0.037604067	0.020921338	1.7568902	up	PDXDC2P	Homo sapiens mRNA; cDNA DKFZp686B0962 (from clone DKFZp686B0962). [BX647358]	283970	BX647358	pyridoxal-dependent decarboxylase domain containing 2, pseudogene
A_32_P220739	0.037604067	0.020921338	2.2046266	down	ZNF658	Homo sapiens zinc finger protein 658 (ZNF658), mRNA [NM_033160]	26149	NM_033160	zinc finger protein 658
A_32_P234184	0.037604067	0.020921338	5.6224933	down	HES5	Homo sapiens hairy and enhancer of split 5 (Drosophila) (HES5), mRNA [NM_001010926]	388585	NM_001010926	hairy and enhancer of split 5 (Drosophila)
A_32_P32413	0.037604067	0.020921338	1.7090727	down	SETBP1	Homo sapiens SET binding protein 1 (SETBP1), transcript variant 1, mRNA [NM_015559]	26040	NM_015559	SET binding protein 1
A_32_P355396	0.037604067	0.020921338	2.2055135	down	TECPR2	Homo sapiens tectonin beta-propeller repeat containing 2 (TECPR2), transcript variant 1, mRNA [NM_014844]	9895	NM_014844	tectonin beta-propeller repeat containing 2
A_32_P4018	0.037604067	0.020921338	2.168623	down	ROR1	receptor tyrosine kinase-like orphan receptor 1 [Source:HGNC Symbol;Acc:10256] [ENST00000371079]	4919	AK000776	receptor tyrosine kinase-like orphan receptor 1
A_32_P47754	0.037604067	0.020921338	2.2532876	up	SLC2A14	solute carrier family 2 (facilitated glucose transporter), member 14 [Source:HGNC Symbol;Acc:18301] [ENST00000431042]	144195	BC060766	solute carrier family 2 (facilitated glucose transporter), member 14
A_32_P51237	0.037604067	0.020921338	3.2050383	up	KANK4	Homo sapiens KN motif and ankyrin repeat domains 4 (KANK4), mRNA [NM_181712]	163782	NM_181712	KN motif and ankyrin repeat domains 4
A_32_P54553	0.037604067	0.020921338	2.0873172	down		ubiquitin specific peptidase 41 [Source:HGNC Symbol;Acc:20070] [ENST00000454608]		XM_937988
A_32_P60223	0.037604067	0.020921338	2.2151866	down	ING5	Homo sapiens inhibitor of growth family, member 5 (ING5), mRNA [NM_032329]	84289	NM_032329	inhibitor of growth family, member 5
A_32_P60459	0.037604067	0.020921338	2.1263282	up	OTUD1	Homo sapiens OTU domain containing 1 (OTUD1), mRNA [NM_001145373]	220213	NM_001145373	OTU domain containing 1
A_32_P63562	0.037604067	0.020921338	2.4741664	down	MIG7	Homo sapiens MIG7 (MIG7) mRNA, complete cds. [DQ080207]	723788	DQ080207	mig-7
A_32_P64096	0.037604067	0.020921338	1.9611287	down	ZKSCAN2	Homo sapiens zinc finger with KRAB and SCAN domains 2 (ZKSCAN2), mRNA [NM_001012981]	342357	NM_001012981	zinc finger with KRAB and SCAN domains 2
A_32_P67623	0.037604067	0.020921338	2.1305108	down	FAM120C	Homo sapiens family with sequence similarity 120C (FAM120C), transcript variant 1, mRNA [NM_017848]	54954	NM_017848	family with sequence similarity 120C
A_32_P69930	0.037604067	0.020921338	2.1448576	down	CCDC96	Homo sapiens coiled-coil domain containing 96 (CCDC96), mRNA [NM_153376]	257236	NM_153376	coiled-coil domain containing 96
A_32_P72110	0.037604067	0.020921338	1.9394679	down	PVR	Homo sapiens poliovirus receptor (PVR), transcript variant 1, mRNA [NM_006505]	5817	NM_006505	poliovirus receptor
A_32_P74366	0.037604067	0.020921338	2.5825193	down	VCPIP1	valosin containing protein (p97)/p47 complex interacting protein 1 [Source:HGNC Symbol;Acc:30897] [ENST00000310421]	80124	AF088033	valosin containing protein (p97)/p47 complex interacting protein 1
A_32_P74955	0.037604067	0.020921338	1.9966698	down	ARID2	Homo sapiens AT rich interactive domain 2 (ARID, RFX-like) (ARID2), mRNA [NM_152641]	196528	NM_152641	AT rich interactive domain 2 (ARID, RFX-like)
A_32_P80597	0.037604067	0.020921338	1.9886429	down	ELOVL6	ELOVL family member 6, elongation of long chain fatty acids (FEN1/Elo2, SUR4/Elo3-like, yeast) [Source:HGNC Symbol;Acc:15829] [ENST00000394607]	79071	AK026192	ELOVL fatty acid elongase 6
A_32_P806841	0.037604067	0.020921338	2.0248506	up	ARL4A	Homo sapiens ADP-ribosylation factor-like 4A (ARL4A), transcript variant 1, mRNA [NM_005738]	10124	NM_005738	ADP-ribosylation factor-like 4A
A_32_P88310	0.037604067	0.020921338	2.0513628	down	LOC730183	PREDICTED: Homo sapiens hypothetical LOC730183 (LOC730183), partial miscRNA [XR_109284]	730183	XR_109284	hypothetical LOC730183
A_33_P3210139	0.037604067	0.020921338	9.664108	down	PCF11	Homo sapiens PCF11, cleavage and polyadenylation factor subunit, homolog (S. cerevisiae) (PCF11), mRNA [NM_015885]	51585	NM_015885	PCF11, cleavage and polyadenylation factor subunit, homolog (S. cerevisiae)
A_33_P3211818	0.037604067	0.020921338	2.0351052	up	RUNX1	Homo sapiens runt-related transcription factor 1 (RUNX1), transcript variant 2, mRNA [NM_001001890]	861	NM_001001890	runt-related transcription factor 1
A_33_P3212490	0.037604067	0.020921338	1.849762	down	DICER1	Homo sapiens dicer 1, ribonuclease type III (DICER1), transcript variant 3, mRNA [NM_001195573]	23405	NM_001195573	dicer 1, ribonuclease type III
A_33_P3213772	0.037604067	0.020921338	2.5875912	up	SRGAP2	Homo sapiens SLIT-ROBO Rho GTPase activating protein 2 (SRGAP2), transcript variant 2, mRNA [NM_001042758]	23380	NM_001042758	SLIT-ROBO Rho GTPase activating protein 2
A_33_P3214209	0.037604067	0.020921338	1.864932	down	GUSBP1	Homo sapiens glucuronidase, beta pseudogene 1 (GUSBP1), transcript variant 2, non-coding RNA [NR_027027]	728411	NR_027027	glucuronidase, beta pseudogene 1
A_33_P3214343	0.037604067	0.020921338	1.8496706	up		Q1W9F5_9CHON (Q1W9F5) NADH dehydrogenase subunit 2, partial (5%) [THC2601170]
A_33_P3215906	0.037604067	0.020921338	2.0631568	up	NBPF10	Homo sapiens neuroblastoma breakpoint family, member 10 (NBPF10), mRNA [NM_001039703]	100132406	NM_001039703	neuroblastoma breakpoint family, member 10
A_33_P3216008	0.037604067	0.020921338	1.8616505	down	SKA3	Homo sapiens spindle and kinetochore associated complex subunit 3 (SKA3), transcript variant 1, mRNA [NM_145061]	221150	NM_145061	spindle and kinetochore associated complex subunit 3
A_33_P3217020	0.037604067	0.020921338	3.8585505	up	RAPH1	Homo sapiens Ras association (RalGDS/AF-6) and pleckstrin homology domains 1 (RAPH1), transcript variant 3, mRNA [NM_203365]	65059	NM_203365	Ras association (RalGDS/AF-6) and pleckstrin homology domains 1
A_33_P3217218	0.037604067	0.020921338	3.6104252	down	AGPAT5	Homo sapiens 1-acylglycerol-3-phosphate O-acyltransferase 5 (lysophosphatidic acid acyltransferase, epsilon) (AGPAT5), mRNA [NM_018361]	55326	NM_018361	1-acylglycerol-3-phosphate O-acyltransferase 5 (lysophosphatidic acid acyltransferase, epsilon)
A_33_P3218694	0.037604067	0.020921338	2.007179	down	PNN	Homo sapiens pinin, desmosome associated protein (PNN), mRNA [NM_002687]	5411	NM_002687	pinin, desmosome associated protein
A_33_P3219601	0.037604067	0.020921338	7.6160393	up	ABL2	Homo sapiens v-abl Abelson murine leukemia viral oncogene homolog 2 (ABL2), transcript variant b, mRNA [NM_007314]	27	NM_007314	v-abl Abelson murine leukemia viral oncogene homolog 2
A_33_P3221528	0.037604067	0.020921338	2.1792915	down	IREB2	Homo sapiens iron-responsive element binding protein 2 (IREB2), mRNA [NM_004136]	3658	NM_004136	iron-responsive element binding protein 2
A_33_P3223088	0.037604067	0.020921338	2.1423888	down	MRPL19	mitochondrial ribosomal protein L19 [Source:HGNC Symbol;Acc:14052] [ENST00000409374]	9801	CR605824	mitochondrial ribosomal protein L19
A_33_P3223111	0.037604067	0.020921338	2.1789389	up
A_33_P3223116	0.037604067	0.020921338	2.2677796	up	HIPK2	homeodomain interacting protein kinase 2 [Source:HGNC Symbol;Acc:14402] [ENST00000342645]	28996	AF207702	homeodomain interacting protein kinase 2
A_33_P3225522	0.037604067	0.020921338	1.9412827	down	OAS2	Homo sapiens 2'-5'-oligoadenylate synthetase 2, 69/71kDa (OAS2), transcript variant 3, mRNA [NM_001032731]	4939	NM_001032731	2'-5'-oligoadenylate synthetase 2, 69/71kDa
A_33_P3227666	0.037604067	0.020921338	2.1068482	down	AGGF1	Homo sapiens angiogenic factor with G patch and FHA domains 1 (AGGF1), mRNA [NM_018046]	55109	NM_018046	angiogenic factor with G patch and FHA domains 1
A_33_P3227788	0.037604067	0.020921338	4.377314	down	PANK1	Homo sapiens pantothenate kinase 1 (PANK1), transcript variant alpha, mRNA [NM_148977]	53354	NM_148977	pantothenate kinase 1
A_33_P3227944	0.037604067	0.020921338	2.245893	down	C17orf69	Homo sapiens chromosome 17 open reading frame 69 (C17orf69), transcript variant 2, non-coding RNA [NR_026906]	147081	NR_026906	chromosome 17 open reading frame 69
A_33_P3228642	0.037604067	0.020921338	2.3407238	up	ZNF584	zinc finger protein 584 [Source:HGNC Symbol;Acc:27318] [ENST00000322834]	201514	AK298929	zinc finger protein 584
A_33_P3229032	0.037604067	0.020921338	1.7993518	down	CLEC11A	Homo sapiens C-type lectin domain family 11, member A (CLEC11A), mRNA [NM_002975]	6320	NM_002975	C-type lectin domain family 11, member A
A_33_P3230528	0.037604067	0.020921338	2.17221	up	MPRIP	myosin phosphatase Rho interacting protein [Source:HGNC Symbol;Acc:30321] [ENST00000395807]	23164		myosin phosphatase Rho interacting protein
A_33_P3232692	0.037604067	0.020921338	5.922353	up	IL24	Homo sapiens interleukin 24 (IL24), transcript variant 3, mRNA [NM_001185156]	11009	NM_001185156	interleukin 24
A_33_P3233659	0.037604067	0.020921338	2.0163662	down	RPP30	Homo sapiens ribonuclease P/MRP 30kDa subunit (RPP30), transcript variant 1, mRNA [NM_001104546]	10556	NM_001104546	ribonuclease P/MRP 30kDa subunit
A_33_P3233774	0.037604067	0.020921338	2.074377	down	ZNF174	Homo sapiens zinc finger protein 174 (ZNF174), transcript variant 2, mRNA [NM_001032292]	7727	NM_001032292	zinc finger protein 174
A_33_P3236102	0.037604067	0.020921338	7.0044622	down	IER5L	Homo sapiens immediate early response 5-like (IER5L), mRNA [NM_203434]	389792	NM_203434	immediate early response 5-like
A_33_P3237634	0.037604067	0.020921338	2.1107507	up	TSC22D3	Homo sapiens TSC22 domain family, member 3 (TSC22D3), transcript variant 2, mRNA [NM_004089]	1831	NM_004089	TSC22 domain family, member 3
A_33_P3238455	0.037604067	0.020921338	2.6381743	up	SRSF6	Homo sapiens serine/arginine-rich splicing factor 6 (SRSF6), transcript variant 2, non-coding RNA [NR_034009]	6431	NR_034009	serine/arginine-rich splicing factor 6
A_33_P3239759	0.037604067	0.020921338	3.3195627	down	PPAN-P2RY11	Homo sapiens PPAN-P2RY11 readthrough (PPAN-P2RY11), transcript variant 2, mRNA [NM_001198690]	692312	NM_001198690	PPAN-P2RY11 readthrough
A_33_P3239839	0.037604067	0.020921338	2.0135088	down	FBXL18	Homo sapiens F-box and leucine-rich repeat protein 18 (FBXL18), mRNA [NM_024963]	80028	NM_024963	F-box and leucine-rich repeat protein 18
A_33_P3240053	0.037604067	0.020921338	2.158604	down	UFSP1	Homo sapiens UFM1-specific peptidase 1 (non-functional) (UFSP1), mRNA [NM_001015072]	402682	NM_001015072	UFM1-specific peptidase 1 (non-functional)
A_33_P3246733	0.037604067	0.020921338	2.3202586	up	MNT	Homo sapiens MAX binding protein (MNT), mRNA [NM_020310]	4335	NM_020310	MAX binding protein
A_33_P3247022	0.037604067	0.020921338	2.0760808	down	CCNE2	Homo sapiens cyclin E2 (CCNE2), mRNA [NM_057749]	9134	NM_057749	cyclin E2
A_33_P3247803	0.037604067	0.020921338	4.593619	down	RBM12B	Homo sapiens RNA binding motif protein 12B (RBM12B), mRNA [NM_203390]	389677	NM_203390	RNA binding motif protein 12B
A_33_P3247838	0.037604067	0.020921338	2.577209	up	ZNF844	Homo sapiens zinc finger protein 844 (ZNF844), mRNA [NM_001136501]	284391	NM_001136501	zinc finger protein 844
A_33_P3247848	0.037604067	0.020921338	1.7913228	down	ZNF814	Homo sapiens zinc finger protein 814 (ZNF814), mRNA [NM_001144989]	730051	NM_001144989	zinc finger protein 814
A_33_P3248227	0.037604067	0.020921338	2.1324549	up	PVT1	Homo sapiens Pvt1 oncogene (non-protein coding) (PVT1), non-coding RNA [NR_003367]	5820	NR_003367	Pvt1 oncogene (non-protein coding)
A_33_P3249489	0.037604067	0.020921338	2.6600058	down	WDR89	Homo sapiens WD repeat domain 89 (WDR89), transcript variant 1, mRNA [NM_001008726]	112840	NM_001008726	WD repeat domain 89
A_33_P3250953	0.037604067	0.020921338	1.934792	down	SLC35B4	Homo sapiens solute carrier family 35, member B4 (SLC35B4), mRNA [NM_032826]	84912	NM_032826	solute carrier family 35, member B4
A_33_P3251430	0.037604067	0.020921338	2.2914174	up	NRIP1	Homo sapiens nuclear receptor interacting protein 1 (NRIP1), mRNA [NM_003489]	8204	NM_003489	nuclear receptor interacting protein 1
A_33_P3251685	0.037604067	0.020921338	2.4080038	down	PDP2	Homo sapiens pyruvate dehyrogenase phosphatase catalytic subunit 2 (PDP2), mRNA [NM_020786]	57546	NM_020786	pyruvate dehyrogenase phosphatase catalytic subunit 2
A_33_P3252359	0.037604067	0.020921338	2.3319829	down	BDH1	Homo sapiens 3-hydroxybutyrate dehydrogenase, type 1 (BDH1), nuclear gene encoding mitochondrial protein, transcript variant 3, mRNA [NM_203314]	622	NM_203314	3-hydroxybutyrate dehydrogenase, type 1
A_33_P3252809	0.037604067	0.020921338	2.6917667	up	FAM118A	full-length cDNA clone CS0DI044YI19 of Placenta Cot 25-normalized of Homo sapiens (human). [CR624528]	55007	CR624528	family with sequence similarity 118, member A
A_33_P3258452	0.037604067	0.020921338	2.576504	down	C12orf5	Homo sapiens chromosome 12 open reading frame 5 (C12orf5), mRNA [NM_020375]	57103	NM_020375	chromosome 12 open reading frame 5
A_33_P3259507	0.037604067	0.020921338	2.4910474	down	FBXO10	Homo sapiens F-box protein 10 (FBXO10), mRNA [NM_012166]	26267	NM_012166	F-box protein 10
A_33_P3260455	0.037604067	0.020921338	3.8793023	down
A_33_P3260530	0.037604067	0.020921338	2.3721082	up	KANK4	Homo sapiens KN motif and ankyrin repeat domains 4 (KANK4), mRNA [NM_181712]	163782	NM_181712	KN motif and ankyrin repeat domains 4
A_33_P3261927	0.037604067	0.020921338	2.3275514	down	ZNF789	Homo sapiens zinc finger protein 789 (ZNF789), transcript variant 1, mRNA [NM_213603]	285989	NM_213603	zinc finger protein 789
A_33_P3265950	0.037604067	0.020921338	2.0119438	up	CBFA2T2	Homo sapiens core-binding factor, runt domain, alpha subunit 2; translocated to, 2 (CBFA2T2), transcript variant 2, mRNA [NM_005093]	9139	NM_005093	core-binding factor, runt domain, alpha subunit 2; translocated to, 2
A_33_P3266444	0.037604067	0.020921338	1.7728103	down	MRPS25	Homo sapiens mitochondrial ribosomal protein S25 (MRPS25), nuclear gene encoding mitochondrial protein, mRNA [NM_022497]	64432	NM_022497	mitochondrial ribosomal protein S25
A_33_P3267502	0.037604067	0.020921338	1.9864105	down	ANKRD16	Homo sapiens ankyrin repeat domain 16 (ANKRD16), transcript variant 2, mRNA [NM_001009941]	54522	NM_001009941	ankyrin repeat domain 16
A_33_P3268174	0.037604067	0.020921338	2.3976276	down	KBTBD6	Homo sapiens kelch repeat and BTB (POZ) domain containing 6 (KBTBD6), mRNA [NM_152903]	89890	NM_152903	kelch repeat and BTB (POZ) domain containing 6
A_33_P3268532	0.037604067	0.020921338	2.12283	up	PCK2	Homo sapiens phosphoenolpyruvate carboxykinase 2 (mitochondrial) (PCK2), nuclear gene encoding mitochondrial protein, transcript variant 2, mRNA [NM_001018073]	5106	NM_001018073	phosphoenolpyruvate carboxykinase 2 (mitochondrial)
A_33_P3269806	0.037604067	0.020921338	1.8158774	down	ZNF616	Homo sapiens zinc finger protein 616 (ZNF616), mRNA [NM_178523]	90317	NM_178523	zinc finger protein 616
A_33_P3270657	0.037604067	0.020921338	3.3678172	down	FAM111B	Homo sapiens family with sequence similarity 111, member B (FAM111B), transcript variant 1, mRNA [NM_198947]	374393	NM_198947	family with sequence similarity 111, member B
A_33_P3272291	0.037604067	0.020921338	2.5182915	up	AKR1C4	Homo sapiens aldo-keto reductase family 1, member C4 (chlordecone reductase; 3-alpha hydroxysteroid dehydrogenase, type I; dihydrodiol dehydrogenase 4) (AKR1C4), mRNA [NM_001818]	1109	NM_001818	aldo-keto reductase family 1, member C4 (chlordecone reductase; 3-alpha hydroxysteroid dehydrogenase, type I; dihydrodiol dehydrogenase 4)
A_33_P3272948	0.037604067	0.020921338	2.82553	down	C17orf107	Homo sapiens chromosome 17 open reading frame 107 (C17orf107), mRNA [NM_001145536]	100130311	NM_001145536	chromosome 17 open reading frame 107
A_33_P3277437	0.037604067	0.020921338	1.7744931	down	ERI2	Homo sapiens ERI1 exoribonuclease family member 2 (ERI2), transcript variant 1, mRNA [NM_001142725]	112479	NM_001142725	ERI1 exoribonuclease family member 2
A_33_P3279431	0.037604067	0.020921338	2.009715	down	GOSR1	Homo sapiens golgi SNAP receptor complex member 1 (GOSR1), transcript variant 3, mRNA [NM_001007024]	9527	NM_001007024	golgi SNAP receptor complex member 1
A_33_P3279629	0.037604067	0.020921338	2.0280852	down	UCN2	Homo sapiens urocortin 2 (UCN2), mRNA [NM_033199]	90226	NM_033199	urocortin 2
A_33_P3279831	0.037604067	0.020921338	3.573455	up	PNRC1	Homo sapiens proline-rich nuclear receptor coactivator 1 (PNRC1), mRNA [NM_006813]	10957	NM_006813	proline-rich nuclear receptor coactivator 1
A_33_P3280597	0.037604067	0.020921338	3.1126928	up	PPP4R1L	full-length cDNA clone CS0DM014YL16 of Fetal liver of Homo sapiens (human). [CR605633]	55370	CR605633	protein phosphatase 4, regulatory subunit 1-like
A_33_P3280875	0.037604067	0.020921338	1.7516972	up	IVNS1ABP	Homo sapiens influenza virus NS1A binding protein (IVNS1ABP), mRNA [NM_006469]	10625	NM_006469	influenza virus NS1A binding protein
A_33_P3280965	0.037604067	0.020921338	1.9613494	down	SNHG9	Homo sapiens small nucleolar RNA host gene 9 (non-protein coding) (SNHG9), non-coding RNA [NR_003142]	735301	NR_003142	small nucleolar RNA host gene 9 (non-protein coding)
A_33_P3283196	0.037604067	0.020921338	2.1678205	down	SCAF11	SR-related CTD-associated factor 11 [Source:HGNC Symbol;Acc:10784] [ENST00000395453]	9169		SR-related CTD-associated factor 11
A_33_P3283611	0.037604067	0.020921338	2.8939137	down	IFIT3	Homo sapiens interferon-induced protein with tetratricopeptide repeats 3 (IFIT3), transcript variant 1, mRNA [NM_001549]	3437	NM_001549	interferon-induced protein with tetratricopeptide repeats 3
A_33_P3284763	0.037604067	0.020921338	2.3633087	up	DMD	Homo sapiens dystrophin (DMD), transcript variant Dp140b, mRNA [NM_004021]	1756	NM_004021	dystrophin
A_33_P3285430	0.037604067	0.020921338	2.7007473	up	DNM1L	dynamin 1-like [Source:HGNC Symbol;Acc:2973] [ENST00000547640]	10059	AK123906	dynamin 1-like
A_33_P3286218	0.037604067	0.020921338	2.1031556	down	DLEU2L	Homo sapiens deleted in lymphocytic leukemia 2-like (DLEU2L), non-coding RNA [NR_002771]	79469	NR_002771	deleted in lymphocytic leukemia 2-like
A_33_P3286349	0.037604067	0.020921338	1.9455321	down	C19orf51	Homo sapiens chromosome 19 open reading frame 51 (C19orf51), mRNA [NM_178837]	352909	NM_178837	chromosome 19 open reading frame 51
A_33_P3286536	0.037604067	0.020921338	3.5222292	down	FUT4	Homo sapiens fucosyltransferase 4 (alpha (1,3) fucosyltransferase, myeloid-specific) (FUT4), mRNA [NM_002033]	2526	NM_002033	fucosyltransferase 4 (alpha (1,3) fucosyltransferase, myeloid-specific)
A_33_P3288219	0.037604067	0.020921338	3.465086	down	FLJ45684	Homo sapiens cDNA FLJ45684 fis, clone FCBBF3005160. [AK127589]	400666	AK127589	FLJ45684 locus
A_33_P3288844	0.037604067	0.020921338	2.07318	up	IL6R	Homo sapiens interleukin 6 receptor (IL6R), transcript variant 1, mRNA [NM_000565]	3570	NM_000565	interleukin 6 receptor
A_33_P3290780	0.037604067	0.020921338	5.2528467	up	IL24	Homo sapiens interleukin 24 (IL24), transcript variant 3, mRNA [NM_001185156]	11009	NM_001185156	interleukin 24
A_33_P3291772	0.037604067	0.020921338	2.0112677	up
A_33_P3292660	0.037604067	0.020921338	4.1197867	up	GRIA3	glutamate receptor, ionotrophic, AMPA 3 [Source:HGNC Symbol;Acc:4573] [ENST00000335161]	2892	BC032004	glutamate receptor, ionotrophic, AMPA 3
A_33_P3294901	0.037604067	0.020921338	2.684736	down	SULT1A4	Homo sapiens sulfotransferase family, cytosolic, 1A, phenol-preferring, member 4 (SULT1A4), mRNA [NM_001017390]	445329	NM_001017390	sulfotransferase family, cytosolic, 1A, phenol-preferring, member 4
A_33_P3295203	0.037604067	0.020921338	5.9046135	up	HAS1	Homo sapiens hyaluronan synthase 1 (HAS1), mRNA [NM_001523]	3036	NM_001523	hyaluronan synthase 1
A_33_P3296497	0.037604067	0.020921338	3.7958126	up	PTPRK	protein tyrosine phosphatase, receptor type, K [Source:HGNC Symbol;Acc:9674] [ENST00000495748]	5796	BC063596	protein tyrosine phosphatase, receptor type, K
A_33_P3296499	0.037604067	0.020921338	1.8506336	up	PTPRK	Homo sapiens protein tyrosine phosphatase, receptor type, K (PTPRK), transcript variant 2, mRNA [NM_002844]	5796	NM_002844	protein tyrosine phosphatase, receptor type, K
A_33_P3296707	0.037604067	0.020921338	1.7891854	down	FAM127C	Homo sapiens family with sequence similarity 127, member C (FAM127C), mRNA [NM_001078173]	441518	NM_001078173	family with sequence similarity 127, member C
A_33_P3297205	0.037604067	0.020921338	3.1818411	down	C22orf29	Homo sapiens chromosome 22 open reading frame 29 (C22orf29), mRNA [NM_024627]	79680	NM_024627	chromosome 22 open reading frame 29
A_33_P3299781	0.037604067	0.020921338	1.9229025	up	DDRGK1	DDRGK domain containing 1 [Source:HGNC Symbol;Acc:16110] [ENST00000380201]	65992		DDRGK domain containing 1
A_33_P3300965	0.037604067	0.020921338	2.2627463	down	HOXC6	Homo sapiens homeobox C6 (HOXC6), transcript variant 2, mRNA [NM_153693]	3223	NM_153693	homeobox C6
A_33_P3302632	0.037604067	0.020921338	1.9692643	down	HIST1H2BE	Homo sapiens histone cluster 1, H2be (HIST1H2BE), mRNA [NM_003523]	8344	NM_003523	histone cluster 1, H2be
A_33_P3304382	0.037604067	0.020921338	1.8740879	down	C8orf38	Homo sapiens chromosome 8 open reading frame 38 (C8orf38), nuclear gene encoding mitochondrial protein, mRNA [NM_152416]	137682	NM_152416	chromosome 8 open reading frame 38
A_33_P3307957	0.037604067	0.020921338	1.9184048	down	ABCD3	Homo sapiens ATP-binding cassette, sub-family D (ALD), member 3 (ABCD3), transcript variant 2, mRNA [NM_001122674]	5825	NM_001122674	ATP-binding cassette, sub-family D (ALD), member 3
A_33_P3309556	0.037604067	0.020921338	3.0980241	down	PTPRE	Homo sapiens protein tyrosine phosphatase, receptor type, E (PTPRE), transcript variant 1, mRNA [NM_006504]	5791	NM_006504	protein tyrosine phosphatase, receptor type, E
A_33_P3309859	0.037604067	0.020921338	2.317523	down
A_33_P3311770	0.037604067	0.020921338	2.3998322	down	ZNF789	Homo sapiens zinc finger protein 789 (ZNF789), transcript variant 1, mRNA [NM_213603]	285989	NM_213603	zinc finger protein 789
A_33_P3314468	0.037604067	0.020921338	2.2764707	up	IMMT	Homo sapiens inner membrane protein, mitochondrial (IMMT), nuclear gene encoding mitochondrial protein, transcript variant 3, mRNA [NM_001100170]	10989	NM_001100170	inner membrane protein, mitochondrial
A_33_P3316800	0.037604067	0.020921338	2.2898808	up	AHR	Homo sapiens aryl hydrocarbon receptor (AHR), mRNA [NM_001621]	196	NM_001621	aryl hydrocarbon receptor
A_33_P3318661	0.037604067	0.020921338	2.8385231	up	E2F7	Homo sapiens E2F transcription factor 7 (E2F7), mRNA [NM_203394]	144455	NM_203394	E2F transcription factor 7
A_33_P3319041	0.037604067	0.020921338	2.6047988	down	HMGB3	Homo sapiens high mobility group box 3 (HMGB3), mRNA [NM_005342]	3149	NM_005342	high mobility group box 3
A_33_P3320493	0.037604067	0.020921338	2.2958205	up	RAI1	retinoic acid induced 1 [Source:HGNC Symbol;Acc:9834] [ENST00000395776]	10743	AJ271790	retinoic acid induced 1
A_33_P3321372	0.037604067	0.020921338	3.8348014	up	CNTNAP3	contactin associated protein-like 3 [Source:HGNC Symbol;Acc:13834] [ENST00000377653]	79937	AK024257	contactin associated protein-like 3
A_33_P3323298	0.037604067	0.020921338	2.0681102	up	JUN	Homo sapiens jun proto-oncogene (JUN), mRNA [NM_002228]	3725	NM_002228	jun proto-oncogene
A_33_P3323822	0.037604067	0.020921338	3.4080355	down	GATAD2B	Homo sapiens GATA zinc finger domain containing 2B (GATAD2B), mRNA [NM_020699]	57459	NM_020699	GATA zinc finger domain containing 2B
A_33_P3326225	0.037604067	0.020921338	1.9578445	down	SAMD12	Homo sapiens sterile alpha motif domain containing 12 (SAMD12), transcript variant 1, mRNA [NM_001101676]	401474	NM_001101676	sterile alpha motif domain containing 12
A_33_P3327108	0.037604067	0.020921338	2.200046	down	NLK	Homo sapiens nemo-like kinase (NLK), mRNA [NM_016231]	51701	NM_016231	nemo-like kinase
A_33_P3328360	0.037604067	0.020921338	3.8149798	down	MIRLET7BHG	Homo sapiens MIRLET7B host gene (non-protein coding) (MIRLET7BHG), non-coding RNA [NR_027033]	400931	NR_027033	MIRLET7B host gene (non-protein coding)
A_33_P3329974	0.037604067	0.020921338	2.0518808	down	CGN	Homo sapiens cingulin (CGN), mRNA [NM_020770]	57530	NM_020770	cingulin
A_33_P3334102	0.037604067	0.020921338	2.2649996	up	ARHGAP27	Homo sapiens Rho GTPase activating protein 27 (ARHGAP27), transcript variant 3, mRNA [NM_174919]	201176	NM_174919	Rho GTPase activating protein 27
A_33_P3335391	0.037604067	0.020921338	4.18066	up	FAM83G	Homo sapiens family with sequence similarity 83, member G (FAM83G), mRNA [NM_001039999]	644815	NM_001039999	family with sequence similarity 83, member G
A_33_P3335845	0.037604067	0.020921338	2.7084754	up	WDR33	Homo sapiens WD repeat domain 33 (WDR33), transcript variant 2, mRNA [NM_001006622]	55339	NM_001006622	WD repeat domain 33
A_33_P3338724	0.037604067	0.020921338	2.1532152	down	LENG9	Homo sapiens leukocyte receptor cluster (LRC) member 9 (LENG9), mRNA [NM_198988]	94059	NM_198988	leukocyte receptor cluster (LRC) member 9
A_33_P3339687	0.037604067	0.020921338	2.2155752	up	ZNF669	Homo sapiens zinc finger protein 669 (ZNF669), transcript variant 1, mRNA [NM_024804]	79862	NM_024804	zinc finger protein 669
A_33_P3340025	0.037604067	0.020921338	1.9613546	down	GINS1	Homo sapiens GINS complex subunit 1 (Psf1 homolog) (GINS1), mRNA [NM_021067]	9837	NM_021067	GINS complex subunit 1 (Psf1 homolog)
A_33_P3340154	0.037604067	0.020921338	3.2833452	down	DGCR14	Homo sapiens DiGeorge syndrome critical region gene 14 (DGCR14), mRNA [NM_022719]	8220	NM_022719	DiGeorge syndrome critical region gene 14
A_33_P3341494	0.037604067	0.020921338	3.4976034	down	ZNF658	Homo sapiens zinc finger protein 658 (ZNF658), mRNA [NM_033160]	26149	NM_033160	zinc finger protein 658
A_33_P3342957	0.037604067	0.020921338	2.3881505	up	STK17B	Homo sapiens serine/threonine kinase 17b (STK17B), mRNA [NM_004226]	9262	NM_004226	serine/threonine kinase 17b
A_33_P3348288	0.037604067	0.020921338	2.1646059	down	RHOBTB1	Homo sapiens Rho-related BTB domain containing 1 (RHOBTB1), transcript variant 4, mRNA [NM_001242359]	9886	NM_001242359	Rho-related BTB domain containing 1
A_33_P3348362	0.037604067	0.020921338	2.1418288	down	C14orf128	Homo sapiens chromosome 14 open reading frame 128 (C14orf128), non-coding RNA [NR_027263]	84837	NR_027263	chromosome 14 open reading frame 128
A_33_P3349334	0.037604067	0.020921338	2.3308547	down	SOCS4	Homo sapiens suppressor of cytokine signaling 4 (SOCS4), transcript variant 1, mRNA [NM_199421]	122809	NM_199421	suppressor of cytokine signaling 4
A_33_P3351851	0.037604067	0.020921338	1.9127984	down	HIST1H4L	Homo sapiens histone cluster 1, H4l (HIST1H4L), mRNA [NM_003546]	8368	NM_003546	histone cluster 1, H4l
A_33_P3351999	0.037604067	0.020921338	3.0375447	up		XM_363028 predicted protein {Magnaporthe grisea 70-15} (exp=0; wgp=1; cg=0), partial (4%) [THC2642375]
A_33_P3352767	0.037604067	0.020921338	2.130741	down	MC1R	Homo sapiens melanocortin 1 receptor (alpha melanocyte stimulating hormone receptor) (MC1R), mRNA [NM_002386]	4157	NM_002386	melanocortin 1 receptor (alpha melanocyte stimulating hormone receptor)
A_33_P3352970	0.037604067	0.020921338	2.8829405	up	IRAK2	Homo sapiens interleukin-1 receptor-associated kinase 2 (IRAK2), mRNA [NM_001570]	3656	NM_001570	interleukin-1 receptor-associated kinase 2
A_33_P3356320	0.037604067	0.020921338	4.4004	down	C17orf97	Homo sapiens chromosome 17 open reading frame 97 (C17orf97), mRNA [NM_001013672]	400566	NM_001013672	chromosome 17 open reading frame 97
A_33_P3356711	0.037604067	0.020921338	1.8353862	down	ING3	Homo sapiens inhibitor of growth family, member 3 (ING3), transcript variant 3, mRNA [NM_198267]	54556	NM_198267	inhibitor of growth family, member 3
A_33_P3357620	0.037604067	0.020921338	2.5459309	down	C16orf53	Homo sapiens chromosome 16 open reading frame 53 (C16orf53), mRNA [NM_024516]	79447	NM_024516	chromosome 16 open reading frame 53
A_33_P3362326	0.037604067	0.020921338	1.7908272	down	FHL2	four and a half LIM domains 2 [Source:HGNC Symbol;Acc:3703] [ENST00000409177]	2274	CR936682	four and a half LIM domains 2
A_33_P3364989	0.037604067	0.020921338	3.4096901	down	C20orf134	Homo sapiens chromosome 20 open reading frame 134 (C20orf134), mRNA [NM_001024675]	170487	NM_001024675	chromosome 20 open reading frame 134
A_33_P3367615	0.037604067	0.020921338	1.8755047	up	KLF6	Homo sapiens Kruppel-like factor 6 (KLF6), transcript variant B, mRNA [NM_001160124]	1316	NM_001160124	Kruppel-like factor 6
A_33_P3368358	0.037604067	0.020921338	6.1093025	up	NEDD9	Homo sapiens neural precursor cell expressed, developmentally down-regulated 9 (NEDD9), transcript variant 2, mRNA [NM_182966]	4739	NM_182966	neural precursor cell expressed, developmentally down-regulated 9
A_33_P3368675	0.037604067	0.020921338	3.1993713	down	C6orf120	Homo sapiens chromosome 6 open reading frame 120 (C6orf120), mRNA [NM_001029863]	387263	NM_001029863	chromosome 6 open reading frame 120
A_33_P3369317	0.037604067	0.020921338	3.0535367	up	DNAJB5	Homo sapiens DnaJ (Hsp40) homolog, subfamily B, member 5 (DNAJB5), transcript variant 1, mRNA [NM_001135005]	25822	NM_001135005	DnaJ (Hsp40) homolog, subfamily B, member 5
A_33_P3372910	0.037604067	0.020921338	1.9645665	down	DDX58	Homo sapiens DEAD (Asp-Glu-Ala-Asp) box polypeptide 58 (DDX58), mRNA [NM_014314]	23586	NM_014314	DEAD (Asp-Glu-Ala-Asp) box polypeptide 58
A_33_P3375140	0.037604067	0.020921338	2.1027775	down	MCPH1	Homo sapiens cDNA FLJ13884 fis, clone THYRO1001534. [AK023946]	79648	AK023946	microcephalin 1
A_33_P3376965	0.037604067	0.020921338	5.349227	up	CHAC1	Homo sapiens ChaC, cation transport regulator homolog 1 (E. coli) (CHAC1), transcript variant 1, mRNA [NM_024111]	79094	NM_024111	ChaC, cation transport regulator homolog 1 (E. coli)
A_33_P3376971	0.037604067	0.020921338	5.1388726	up	CHAC1	Homo sapiens ChaC, cation transport regulator homolog 1 (E. coli) (CHAC1), transcript variant 1, mRNA [NM_024111]	79094	NM_024111	ChaC, cation transport regulator homolog 1 (E. coli)
A_33_P3379571	0.037604067	0.020921338	4.0656075	up	MAP3K9	Homo sapiens mitogen-activated protein kinase kinase kinase 9 (MAP3K9), mRNA [NM_033141]	4293	NM_033141	mitogen-activated protein kinase kinase kinase 9
A_33_P3379644	0.037604067	0.020921338	2.8387964	up	ALDH1A1	Homo sapiens aldehyde dehydrogenase 1 family, member A1 (ALDH1A1), mRNA [NM_000689]	216	NM_000689	aldehyde dehydrogenase 1 family, member A1
A_33_P3381328	0.037604067	0.020921338	2.4779274	down	FAM201A	Homo sapiens family with sequence similarity 201, member A (FAM201A), non-coding RNA [NR_027294]	158228	NR_027294	family with sequence similarity 201, member A
A_33_P3381513	0.037604067	0.020921338	2.7361708	up	CD274	Homo sapiens CD274 molecule (CD274), mRNA [NM_014143]	29126	NM_014143	CD274 molecule
A_33_P3383029	0.037604067	0.020921338	2.1915412	up	MXI1	Homo sapiens MAX interactor 1 (MXI1), transcript variant 2, mRNA [NM_130439]	4601	NM_130439	MAX interactor 1
A_33_P3384260	0.037604067	0.020921338	2.2784176	up	HNRNPA1	heterogeneous nuclear ribonucleoprotein A1 [Source:HGNC Symbol;Acc:5031] [ENST00000546500]	3178	XR_110355	heterogeneous nuclear ribonucleoprotein A1
A_33_P3385775	0.037604067	0.020921338	3.3644495	up	ZNF703	Homo sapiens zinc finger protein 703 (ZNF703), mRNA [NM_025069]	80139	NM_025069	zinc finger protein 703
A_33_P3385870	0.037604067	0.020921338	1.9636115	up	CCNG2	Homo sapiens cyclin G2 (CCNG2), mRNA [NM_004354]	901	NM_004354	cyclin G2
A_33_P3386467	0.037604067	0.020921338	2.2315254	down	RPL23AP7	Homo sapiens ribosomal protein L23a pseudogene 7 (RPL23AP7), transcript variant 4, non-coding RNA [NR_024530]	118433	NR_024530	ribosomal protein L23a pseudogene 7
A_33_P3387616	0.037604067	0.020921338	1.652306	down	RHPN1	Homo sapiens rhophilin, Rho GTPase binding protein 1 (RHPN1), mRNA [NM_052924]	114822	NM_052924	rhophilin, Rho GTPase binding protein 1
A_33_P3390013	0.037604067	0.020921338	3.7108088	up	ADAMTS1	Homo sapiens ADAM metallopeptidase with thrombospondin type 1 motif, 1 (ADAMTS1), mRNA [NM_006988]	9510	NM_006988	ADAM metallopeptidase with thrombospondin type 1 motif, 1
A_33_P3390107	0.037604067	0.020921338	3.6888852	up	RN18S1	Homo sapiens RNA, 18S ribosomal 1 (RN18S1), ribosomal RNA [NR_003286]	100008588	NR_003286	RNA, 18S ribosomal 1
A_33_P3391656	0.037604067	0.020921338	2.3793871	down	TP53RK	Homo sapiens TP53 regulating kinase (TP53RK), mRNA [NM_033550]	112858	NM_033550	TP53 regulating kinase
A_33_P3392192	0.037604067	0.020921338	2.1558988	down		PREDICTED: Homo sapiens hypothetical protein LOC100507358 (LOC100507358), mRNA [XM_003119166]		XM_003119166
A_33_P3392580	0.037604067	0.020921338	1.9226757	down	AK2	Homo sapiens adenylate kinase 2 (AK2), nuclear gene encoding mitochondrial protein, transcript variant 2, mRNA [NM_013411]	204	NM_013411	adenylate kinase 2
A_33_P3393684	0.037604067	0.020921338	3.287317	down	VSIG8	Homo sapiens V-set and immunoglobulin domain containing 8 (VSIG8), mRNA [NM_001013661]	391123	NM_001013661	V-set and immunoglobulin domain containing 8
A_33_P3393766	0.037604067	0.020921338	2.606687	down	C17orf96	Homo sapiens chromosome 17 open reading frame 96 (C17orf96), mRNA [NM_001130677]	100170841	NM_001130677	chromosome 17 open reading frame 96
A_33_P3397418	0.037604067	0.020921338	3.7178886	down	ZC3HAV1	Homo sapiens zinc finger CCCH-type, antiviral 1 (ZC3HAV1), transcript variant 1, mRNA [NM_020119]	56829	NM_020119	zinc finger CCCH-type, antiviral 1
A_33_P3398862	0.037604067	0.020921338	1.9671158	up	RHOB	Homo sapiens ras homolog gene family, member B (RHOB), mRNA [NM_004040]	388	NM_004040	ras homolog gene family, member B
A_33_P3399064	0.037604067	0.020921338	3.8412492	up	RN5-8S1	Homo sapiens RNA, 5.8S ribosomal 1 (RN5-8S1), ribosomal RNA [NR_003285]	100008587	NR_003285	RNA, 5.8S ribosomal 1
A_33_P3400758	0.037604067	0.020921338	1.9456395	up	ZNF555	Homo sapiens zinc finger protein 555 (ZNF555), transcript variant 1, mRNA [NM_152791]	148254	NM_152791	zinc finger protein 555
A_33_P3401252	0.037604067	0.020921338	1.7085843	up	HSP90B3P	Homo sapiens heat shock protein 90kDa beta (Grp94), member 3, pseudogene (HSP90B3P), non-coding RNA [NR_003130]	343477	NR_003130	heat shock protein 90kDa beta (Grp94), member 3, pseudogene
A_33_P3401826	0.037604067	0.020921338	3.1183314	down	CMPK2	Homo sapiens cytidine monophosphate (UMP-CMP) kinase 2, mitochondrial (CMPK2), nuclear gene encoding mitochondrial protein, mRNA [NM_207315]	129607	NM_207315	cytidine monophosphate (UMP-CMP) kinase 2, mitochondrial
A_33_P3402329	0.037604067	0.020921338	3.3324902	down	MGC16121	Homo sapiens hypothetical protein MGC16121 (MGC16121), non-coding RNA [NR_024607]	84848	NR_024607	hypothetical protein MGC16121
A_33_P3402725	0.037604067	0.020921338	1.7249875	down	ASH1L	Homo sapiens ash1 (absent, small, or homeotic)-like (Drosophila) (ASH1L), mRNA [NM_018489]	55870	NM_018489	ash1 (absent, small, or homeotic)-like (Drosophila)
A_33_P3403044	0.037604067	0.020921338	3.5002813	down	MAT2A	Homo sapiens methionine adenosyltransferase II, alpha (MAT2A), mRNA [NM_005911]	4144	NM_005911	methionine adenosyltransferase II, alpha
A_33_P3405500	0.037604067	0.020921338	2.2231703	up	SACS	Homo sapiens spastic ataxia of Charlevoix-Saguenay (sacsin) (SACS), mRNA [NM_014363]	26278	NM_014363	spastic ataxia of Charlevoix-Saguenay (sacsin)
A_33_P3405897	0.037604067	0.020921338	3.2505183	up	PLEKHM1	Homo sapiens pleckstrin homology domain containing, family M (with RUN domain) member 1 (PLEKHM1), transcript variant 1, mRNA [NM_014798]	9842	NM_014798	pleckstrin homology domain containing, family M (with RUN domain) member 1
A_33_P3408918	0.037604067	0.020921338	3.4826007	up	SAA2	Homo sapiens serum amyloid A2 (SAA2), transcript variant 1, mRNA [NM_030754]	6289	NM_030754	serum amyloid A2
A_33_P3410194	0.037604067	0.020921338	2.2107067	down	H3F3B	Homo sapiens H3 histone, family 3B (H3.3B) (H3F3B), mRNA [NM_005324]	3021	NM_005324	H3 histone, family 3B (H3.3B)
A_33_P3411296	0.037604067	0.020921338	2.8507383	down	PURA	Homo sapiens purine-rich element binding protein A (PURA), mRNA [NM_005859]	5813	NM_005859	purine-rich element binding protein A
A_33_P3413671	0.037604067	0.020921338	3.0816617	up	ABL2	Homo sapiens v-abl Abelson murine leukemia viral oncogene homolog 2 (ABL2), transcript variant b, mRNA [NM_007314]	27	NM_007314	v-abl Abelson murine leukemia viral oncogene homolog 2
A_33_P3415430	0.037604067	0.020921338	3.2701807	down	HSPA1B	Homo sapiens heat shock 70kDa protein 1B (HSPA1B), mRNA [NM_005346]	3304	NM_005346	heat shock 70kDa protein 1B
A_33_P3415551	0.037604067	0.020921338	3.037359	down	GPAT2	Homo sapiens glycerol-3-phosphate acyltransferase 2, mitochondrial (GPAT2), nuclear gene encoding mitochondrial protein, mRNA [NM_207328]	150763	NM_207328	glycerol-3-phosphate acyltransferase 2, mitochondrial
A_33_P3415663	0.037604067	0.020921338	3.1885731	down	MBLAC2	Homo sapiens metallo-beta-lactamase domain containing 2 (MBLAC2), mRNA [NM_203406]	153364	NM_203406	metallo-beta-lactamase domain containing 2
A_33_P3417452	0.037604067	0.020921338	2.2615938	down	ZGLP1	Homo sapiens zinc finger, GATA-like protein 1 (ZGLP1), mRNA [NM_001103167]	100125288	NM_001103167	zinc finger, GATA-like protein 1
A_33_P3418170	0.037604067	0.020921338	2.120323	down	DDX58	Homo sapiens DEAD (Asp-Glu-Ala-Asp) box polypeptide 58 (DDX58), mRNA [NM_014314]	23586	NM_014314	DEAD (Asp-Glu-Ala-Asp) box polypeptide 58
A_33_P3420204	0.037604067	0.020921338	2.2297335	down	CRTC1	Homo sapiens CREB regulated transcription coactivator 1 (CRTC1), transcript variant 3, mRNA [NM_001098482]	23373	NM_001098482	CREB regulated transcription coactivator 1
A_33_P3421365	0.037604067	0.020921338	2.3086777	down	ZNF169	Homo sapiens zinc finger protein 169 (ZNF169), mRNA [NM_194320]	169841	NM_194320	zinc finger protein 169
A_33_P3423859	0.037604067	0.020921338	2.499611	down	PPP1R3D	Homo sapiens protein phosphatase 1, regulatory (inhibitor) subunit 3D (PPP1R3D), mRNA [NM_006242]	5509	NM_006242	protein phosphatase 1, regulatory (inhibitor) subunit 3D
A_33_P3424462	0.037604067	0.020921338	2.9131417	up	CNST	Homo sapiens consortin, connexin sorting protein (CNST), transcript variant 2, mRNA [NM_001139459]	163882	NM_001139459	consortin, connexin sorting protein
A_33_P3441639	0.037604067	0.020921338	2.5097747	down	LOC145694	PREDICTED: Homo sapiens hypothetical LOC145694 (LOC145694), partial miscRNA [XR_109210]	145694	XR_109210	hypothetical LOC145694
A_33_P3538279	0.037604067	0.020921338	3.455674	up	PRO2852	PREDICTED: Homo sapiens hypothetical protein PRO2852 (PRO2852), miscRNA [XR_108936]	114224	XR_108936	hypothetical protein PRO2852
A_33_P3601163	0.037604067	0.020921338	2.3039443	down	LOC147727	Homo sapiens hypothetical LOC147727 (LOC147727), non-coding RNA [NR_024333]	147727	NR_024333	hypothetical LOC147727
A_33_P3619171	0.037604067	0.020921338	2.188315	up	PMAIP1	Homo sapiens phorbol-12-myristate-13-acetate-induced protein 1 (PMAIP1), mRNA [NM_021127]	5366	NM_021127	phorbol-12-myristate-13-acetate-induced protein 1
A_33_P3642648	0.037604067	0.020921338	2.8857553	up	ZNF460	Homo sapiens zinc finger protein 460 (ZNF460), mRNA [NM_006635]	10794	NM_006635	zinc finger protein 460
A_33_P3728698	0.037604067	0.020921338	3.9377685	down	FLJ45248	Homo sapiens cDNA FLJ45248 fis, clone BRHIP2006819. [AK127183]	401472	AK127183	FLJ45248 protein
A_33_P3816688	0.037604067	0.020921338	2.992978	down	PPARGC1B	Homo sapiens peroxisome proliferator-activated receptor gamma, coactivator 1 beta (PPARGC1B), transcript variant 1, mRNA [NM_133263]	133522	NM_133263	peroxisome proliferator-activated receptor gamma, coactivator 1 beta
A_33_P3845673	0.037604067	0.020921338	5.4345503	down	LOC729860	Homo sapiens cDNA FLJ41667 fis, clone FEBRA2028366. [AK123661]	729860	AK123661	hypothetical protein LOC729860
A_33_P3846653	0.037604067	0.020921338	1.9675124	down	KRT19P2	Homo sapiens keratin 19 pseudogene 2 (KRT19P2), non-coding RNA [NR_036685]	160313	NR_036685	keratin 19 pseudogene 2
A_33_P3847514	0.037604067	0.020921338	2.3163238	up	C6orf141	Homo sapiens chromosome 6 open reading frame 141 (C6orf141), mRNA [NM_001145652]	135398	NM_001145652	chromosome 6 open reading frame 141
