# Supplementary material for: Additive Effects of Millimeter Waves and 2-Deoxyglucose Co-Exposure on the Human Keratinocyte Transcriptome
Source: PLoS One. 2016 Aug 16;11(8):e0160810. doi: 10.1371/journal.pone.0160810 (PMC4986955; doi:10.1371/journal.pone.0160810)
Supplement: S2 Table — (XLS) [file pone.0160810.s003.xls]

## Sheet: GO
Biological Process (369 gene entities)	369
Molecular Function (336 gene entities)	336
Cellular Component (266 gene entities)	266
