# Supplementary material for: Additive Effects of Millimeter Waves and 2-Deoxyglucose Co-Exposure on the Human Keratinocyte Transcriptome
Source: PLoS One. 2016 Aug 16;11(8):e0160810. doi: 10.1371/journal.pone.0160810 (PMC4986955; doi:10.1371/journal.pone.0160810)
Supplement: S3 Table — (XLS) [file pone.0160810.s004.xls]

## Sheet: BP
Category	Term	Count	%	PValue	Genes	List Total	Pop Hits	Pop Total	Fold Enrichment	Bonferroni	Benjamini	FDR
GOTERM_BP_FAT	GO:0045449~regulation of transcription	145	27.671755725190838	1.4077332032717502E-19	ZNF584, CBX4, FOXO1, MXI1, PNN, HOXC6, GTF2E1, HOXC8, ZNF302, TIGD2, PITX2, PTPRK, RREB1, ZNF814, ZNF189, TRERF1, PPARGC1B, AHR, DDIT3, ZNF234, ZNF789, HES5, ABT1, JUN, VEGFA, ZNF239, ZGLP1, MNT, TGIF1, RIPK2, ZNF844, CRTC1, ZSCAN5A, C14ORF169, SOX4, MYBL1, SOX9, ZNF616, ZNF226, HOXA3, CENPBD1, HEXIM1, ZNF697, DMD, HOXA7, ZNF425, BHLHE40, SKIL, BCOR, RUNX1, KLF5, KLF6, MAFF, KLF7, ZBTB47, ZMYM2, …	369	2601	13528	2.0437834520598184	3.001287189375372E-16	3.001287189375372E-16	2.438406058572487E-16
GOTERM_BP_FAT	GO:0006350~transcription	122	23.282442748091604	2.4428373235535184E-17	ZNF584, CBX4, FOXO1, MXI1, PNN, HOXC6, GTF2E1, HOXC8, ZNF302, RREB1, ZNF814, ZNF189, TRERF1, PPARGC1B, AHR, DDIT3, ZNF234, ZNF789, HES5, ABT1, JUN, ZGLP1, ZNF239, MNT, TGIF1, ZNF844, CRTC1, ZSCAN5A, C14ORF169, SOX4, MYBL1, SOX9, DIDO1, ZNF616, HOXA3, ZNF226, HEXIM1, ZNF697, HOXA7, ZNF425, BHLHE40, SKIL, BCOR, RUNX1, KLF5, KLF6, MAFF, ZBTB47, ZMYM2, KLF7, SMAD7, KLF10, KLF11, ARID3B, ZBTB43, HOXB2…	369	2101	13528	2.1288301221898465	5.2081291738161015E-14	2.6040645869080508E-14	4.231362388850343E-14
GOTERM_BP_FAT	GO:0006355~regulation of transcription, DNA-dependent	103	19.65648854961832	3.560081777908161E-14	ZNF584, CBX4, FOXO1, HOXC6, HOXC8, ZNF302, PITX2, RREB1, ZNF814, ZNF189, TRERF1, DDIT3, AHR, PPARGC1B, ZNF234, ZNF789, HES5, JUN, ZGLP1, VEGFA, MNT, TGIF1, ZNF844, CRTC1, ZSCAN5A, SOX4, MYBL1, SOX9, ZNF616, HOXA3, ZNF226, HEXIM1, HOXA7, ZNF425, SKIL, BHLHE40, BCOR, RUNX1, KLF5, MAFF, KLF6, KLF7, SMAD7, KLF10, KLF11, DLX1, HOXB2, HIVEP1, TCF19, KLF4, BACH1, E2F2, FOSL2, E2F7, ZNF12, ZKSCAN2, CBFA2…	369	1773	13528	2.1297847721850034	7.598055518087676E-11	2.532685172695892E-11	6.17284001691587E-11
GOTERM_BP_FAT	GO:0051252~regulation of RNA metabolic process	103	19.65648854961832	1.4935808583634214E-13	ZNF584, CBX4, FOXO1, HOXC6, HOXC8, ZNF302, PITX2, RREB1, ZNF814, ZNF189, TRERF1, DDIT3, AHR, PPARGC1B, ZNF234, ZNF789, HES5, JUN, ZGLP1, VEGFA, MNT, TGIF1, ZNF844, CRTC1, ZSCAN5A, SOX4, MYBL1, SOX9, ZNF616, HOXA3, ZNF226, HEXIM1, HOXA7, ZNF425, SKIL, BHLHE40, BCOR, RUNX1, KLF5, MAFF, KLF6, KLF7, SMAD7, KLF10, KLF11, DLX1, HOXB2, HIVEP1, TCF19, KLF4, BACH1, E2F2, FOSL2, E2F7, ZNF12, ZKSCAN2, CBFA2…	369	1813	13528	2.082795588022069	3.1836089320336214E-10	7.959022330084053E-11	2.586486580469227E-10
GOTERM_BP_FAT	GO:0010558~negative regulation of macromolecule biosynthetic process	43	8.206106870229007	1.1263303083295167E-9	CBX4, SOX9, CBFA2T2, ZNF174, HOXC8, TSPYL2, EIF4EBP2, HEXIM1, PRMT6, HOXA7, PER1, SKIL, BHLHE40, BCOR, SIK1, NRG1, PTPRK, IL6, TBX3, SMAD7, KLF10, KLF11, FZD1, ZNF189, IL6R, SNAI2, PURB, PURA, NRIP1, INHBA, DLX1, HES5, EREG, HIPK2, ZGLP1, TGIF1, HBEGF, HIVEP1, ID3, MDM4, EIF2AK3, ZFP161, KLF4	369	547	13528	2.881962713594229	2.4013334506411965E-6	4.802671513814971E-7	1.9509739157541617E-6
GOTERM_BP_FAT	GO:0010629~negative regulation of gene expression	40	7.633587786259542	3.749856303185066E-9	UTP3, DICER1, CBX4, SOX9, CBFA2T2, ZNF174, HOXC8, WWP2, HEXIM1, HOXA7, PRMT6, PER1, SKIL, BHLHE40, SIK1, NRG1, BCOR, PTPRK, TBX3, SMAD7, KLF10, KLF11, SKP2, FZD1, ZNF189, SNAI2, PURB, PURA, NRIP1, DLX1, HES5, EREG, HIPK2, ZGLP1, TGIF1, HIVEP1, ID3, MDM4, ZFP161, KLF4	369	504	13528	2.909622747021121	7.994661719745721E-6	1.3324480584442355E-6	6.495316051680078E-6
GOTERM_BP_FAT	GO:0009890~negative regulation of biosynthetic process	43	8.206106870229007	4.535915576581834E-9	CBX4, SOX9, CBFA2T2, ZNF174, HOXC8, TSPYL2, EIF4EBP2, HEXIM1, PRMT6, HOXA7, PER1, SKIL, BHLHE40, BCOR, SIK1, NRG1, PTPRK, IL6, TBX3, SMAD7, KLF10, KLF11, FZD1, ZNF189, IL6R, SNAI2, PURB, PURA, NRIP1, INHBA, DLX1, HES5, EREG, HIPK2, ZGLP1, TGIF1, HBEGF, HIVEP1, ID3, MDM4, EIF2AK3, ZFP161, KLF4	369	573	13528	2.7511930267644735	9.670525176419531E-6	1.3815093223845665E-6	7.856888994961508E-6
GOTERM_BP_FAT	GO:0010605~negative regulation of macromolecule metabolic process	50	9.541984732824428	4.679390635866652E-9	DICER1, CBX4, CBFA2T2, HOXC8, EIF4EBP2, WWP2, PRMT6, NRG1, SIK1, PTPRK, SKP2, ZNF189, IL6R, PURB, NRIP1, PURA, INHBA, HES5, EREG, JUN, ZGLP1, HIPK2, TGIF1, MDM4, EIF2AK3, ZFP161, UTP3, BDKRB2, SOX9, ZNF174, TSPYL2, HEXIM1, HOXA7, PER1, SKIL, BHLHE40, BCOR, IL6, TBX3, PTPN3, SMAD7, KLF10, KLF11, FZD1, SNAI2, DLX1, HBEGF, HIVEP1, ID3, KLF4	369	734	13528	2.4973601234649947	9.976411130208085E-6	1.2470568342415334E-6	8.105409499137295E-6
GOTERM_BP_FAT	GO:0031327~negative regulation of cellular biosynthetic process	42	8.015267175572518	7.537394894486548E-9	CBX4, SOX9, CBFA2T2, ZNF174, HOXC8, TSPYL2, EIF4EBP2, HEXIM1, PRMT6, HOXA7, PER1, SKIL, BHLHE40, BCOR, SIK1, NRG1, PTPRK, IL6, TBX3, SMAD7, KLF10, KLF11, FZD1, ZNF189, SNAI2, PURB, PURA, NRIP1, INHBA, DLX1, HES5, EREG, HIPK2, ZGLP1, TGIF1, HBEGF, HIVEP1, ID3, MDM4, EIF2AK3, ZFP161, KLF4	369	561	13528	2.7446922597568224	1.6069596934897845E-5	1.785523522812582E-6	1.3055903125280821E-5
GOTERM_BP_FAT	GO:0006357~regulation of transcription from RNA polymerase II promoter	48	9.16030534351145	2.741280732863023E-8	FOSL2, CRTC1, CBX4, FHL2, FOXO1, NFYA, SOX9, ZNF174, HOXC6, HOXC8, SQSTM1, HEXIM1, HOXA7, SKIL, SIK1, RUNX1, BCOR, ZBTB7B, KLF6, KLF7, IL6, FOXL2, CEBPB, TBX3, SMAD7, OTX1, KLF10, KLF11, ZNF189, SNAI2, PPARGC1B, AHR, NRIP1, INHBA, ADRB2, DLX1, HES5, JUN, HIPK2, VEGFA, ZGLP1, TGIF1, HIVEP1, TCF19, ID3, MDM4, ZFP161, KLF4	369	727	13528	2.420549982666264	5.8442398263580664E-5	5.844393530129999E-6	4.748310292734814E-5
GOTERM_BP_FAT	GO:0016481~negative regulation of transcription	36	6.870229007633588	3.6157093653316834E-8	CBX4, SOX9, CBFA2T2, ZNF174, HOXC8, HEXIM1, HOXA7, PRMT6, PER1, SKIL, BHLHE40, SIK1, NRG1, BCOR, PTPRK, TBX3, SMAD7, KLF10, KLF11, FZD1, ZNF189, SNAI2, PURB, PURA, NRIP1, DLX1, HES5, EREG, HIPK2, ZGLP1, TGIF1, HIVEP1, ID3, MDM4, ZFP161, KLF4	369	459	13528	2.875391891173814	7.708395394001588E-5	7.007877722897682E-6	6.262951672830752E-5
GOTERM_BP_FAT	GO:0045892~negative regulation of transcription, DNA-dependent	31	5.916030534351145	4.024631756107663E-8	CBX4, SOX9, CBFA2T2, ZNF174, HOXC8, HEXIM1, HOXA7, PRMT6, BHLHE40, SKIL, SIK1, BCOR, TBX3, SMAD7, KLF10, KLF11, ZNF189, SNAI2, PURB, NRIP1, PURA, DLX1, HES5, HIPK2, ZGLP1, TGIF1, HIVEP1, ID3, MDM4, ZFP161, KLF4	369	356	13528	3.1924119241192415	8.580146971859381E-5	7.150403675382222E-6	6.971266447441948E-5
GOTERM_BP_FAT	GO:0051253~negative regulation of RNA metabolic process	31	5.916030534351145	5.807321082393284E-8	CBX4, SOX9, CBFA2T2, ZNF174, HOXC8, HEXIM1, HOXA7, PRMT6, BHLHE40, SKIL, SIK1, BCOR, TBX3, SMAD7, KLF10, KLF11, ZNF189, SNAI2, PURB, NRIP1, PURA, DLX1, HES5, HIPK2, ZGLP1, TGIF1, HIVEP1, ID3, MDM4, ZFP161, KLF4	369	362	13528	3.1394990192995853	1.238044246112402E-4	9.523961493895783E-6	1.0059150526986471E-4
GOTERM_BP_FAT	GO:0045934~negative regulation of nucleobase, nucleoside, nucleotide and nucleic acid metabolic process	37	7.061068702290077	1.7570264512567674E-7	CBX4, SOX9, CBFA2T2, ZNF174, HOXC8, TSPYL2, HEXIM1, HOXA7, PRMT6, PER1, SKIL, BHLHE40, SIK1, NRG1, BCOR, PTPRK, TBX3, SMAD7, KLF10, KLF11, FZD1, ZNF189, SNAI2, PURB, PURA, NRIP1, DLX1, HES5, EREG, HIPK2, ZGLP1, TGIF1, HIVEP1, ID3, MDM4, ZFP161, KLF4	369	512	13528	2.649347899728997	3.7452791916414707E-4	2.6756647196091166E-5	3.043430239491052E-4
GOTERM_BP_FAT	GO:0051172~negative regulation of nitrogen compound metabolic process	37	7.061068702290077	2.459593565425102E-7	CBX4, SOX9, CBFA2T2, ZNF174, HOXC8, TSPYL2, HEXIM1, HOXA7, PRMT6, PER1, SKIL, BHLHE40, SIK1, NRG1, BCOR, PTPRK, TBX3, SMAD7, KLF10, KLF11, FZD1, ZNF189, SNAI2, PURB, PURA, NRIP1, DLX1, HES5, EREG, HIPK2, ZGLP1, TGIF1, HIVEP1, ID3, MDM4, ZFP161, KLF4	369	519	13528	2.6136148837403597	5.242479466490702E-4	3.495841645029252E-5	4.2603781735817137E-4
GOTERM_BP_FAT	GO:0042127~regulation of cell proliferation	48	9.16030534351145	2.9226944700295547E-7	ING5, FOSL2, PTGS2, NDN, E2F7, SOX4, FOXO1, BDKRB2, JAG1, MXI1, SOX9, TRIB1, HOXA3, AGGF1, PTGES, NRG1, FKBPL, TXNIP, KLF5, PTPRK, IRS2, IL6, TBX3, KLF10, KLF11, IL6R, AGER, IRS1, CLEC11A, PURA, ADRB2, CBLB, NUPR1, BTG2, EREG, BTG1, IRF6, JUN, HIPK2, VEGFA, CD274, MNT, TGIF1, HBEGF, RIPK2, ADAMTS1, MDM4, KLF4	369	787	13528	2.2360099585748086	6.229244539679435E-4	3.8944151157793705E-5	5.06253520748956E-4
GOTERM_BP_FAT	GO:0048660~regulation of smooth muscle cell proliferation	11	2.099236641221374	3.3439730928121405E-7	IL6, PTGS2, EREG, JUN, VEGFA, HBEGF, IL6R, AGER, KLF4, FKBPL, TRIB1	369	46	13528	8.766819842111465	7.1268110469902E-4	4.193648432360142E-5	5.792249539116057E-4
GOTERM_BP_FAT	GO:0048661~positive regulation of smooth muscle cell proliferation	9	1.717557251908397	1.2674760842992015E-6	IL6, PTGS2, EREG, JUN, VEGFA, HBEGF, IL6R, AGER, FKBPL	369	31	13528	10.643587726199844	0.0026986129042906315	1.5011432750966502E-4	0.002195436882557189
GOTERM_BP_FAT	GO:0000122~negative regulation of transcription from RNA polymerase II promoter	23	4.3893129770992365	3.6807032767659187E-6	SMAD7, KLF10, KLF11, CBX4, ZNF189, SNAI2, NRIP1, ZNF174, HOXC8, DLX1, HES5, HEXIM1, HIPK2, ZGLP1, HOXA7, TGIF1, HIVEP1, ID3, SKIL, MDM4, BCOR, SIK1, ZFP161	369	266	13528	3.1699574138598527	0.00781656435550504	4.1292913327384273E-4	0.006375341270359325
GOTERM_BP_FAT	GO:0007167~enzyme linked receptor protein signaling pathway	26	4.961832061068702	7.32792661557635E-6	NDN, EFNA1, TIPARP, FOXO1, BDKRB2, EIF4EBP2, CTGF, NRG1, TXNIP, PTPRK, IRS2, PTPRE, SMAD7, KLF10, NLK, IRS1, ADRB2, EREG, JUN, HIPK2, VEGFA, ROR1, HBEGF, BAMBI, GDF15, EIF2AK3	369	342	13528	2.7871123155676	0.015501787736600714	7.808548134520255E-4	0.012692314208229138
GOTERM_BP_FAT	GO:0051173~positive regulation of nitrogen compound metabolic process	38	7.251908396946565	1.4207436168345917E-5	ING5, CRTC1, FHL2, SOX4, FOXO1, ABCA1, NFYA, SOX9, REL, SQSTM1, HOXA7, H2AFX, PTX3, RUNX1, SERTAD2, KLF5, ZBTB7B, KLF6, KLF7, FOXL2, IL6, CEBPB, TBX3, PSRC1, TRERF1, PPARGC1B, DDIT3, AHR, NRIP1, INHBA, ADRB2, EREG, HES5, IRF6, JUN, HIPK2, VEGFA, KLF4	369	644	13528	2.16324125974179	0.0298363099435367	0.0014413635261782964	0.024606567463247853
GOTERM_BP_FAT	GO:0045935~positive regulation of nucleobase, nucleoside, nucleotide and nucleic acid metabolic process	37	7.061068702290077	1.706831184228304E-5	ING5, CRTC1, FHL2, SOX4, FOXO1, ABCA1, NFYA, SOX9, REL, SQSTM1, HOXA7, H2AFX, RUNX1, SERTAD2, KLF5, ZBTB7B, KLF6, KLF7, FOXL2, IL6, CEBPB, TBX3, PSRC1, TRERF1, PPARGC1B, DDIT3, AHR, NRIP1, INHBA, ADRB2, EREG, HES5, IRF6, JUN, HIPK2, VEGFA, KLF4	369	624	13528	2.173823917726357	0.03573579602255439	0.0016527214495152265	0.029560770624514898
GOTERM_BP_FAT	GO:0031328~positive regulation of cellular biosynthetic process	39	7.442748091603053	2.356547418359836E-5	ING5, CRTC1, FHL2, SOX4, FOXO1, NFYA, ABCA1, SOX9, REL, SQSTM1, HOXA7, PTX3, RUNX1, SERTAD2, KLF5, ZBTB7B, KLF6, KLF7, IL6, IRS2, FOXL2, CEBPB, TBX3, PSRC1, IRS1, TRERF1, PPARGC1B, DDIT3, AHR, NRIP1, INHBA, ADRB2, HES5, EREG, IRF6, JUN, HIPK2, VEGFA, KLF4	369	685	13528	2.0872826538484364	0.049000919155713696	0.0021820585783500768	0.040811103657689696
