# Supplementary material for: Additive Effects of Millimeter Waves and 2-Deoxyglucose Co-Exposure on the Human Keratinocyte Transcriptome
Source: PLoS One. 2016 Aug 16;11(8):e0160810. doi: 10.1371/journal.pone.0160810 (PMC4986955; doi:10.1371/journal.pone.0160810)
Supplement: S6 Table — (XLS) [file pone.0160810.s007.xls]

## Sheet: KEGG
User data and parameters: User data: textAreaUpload.txt, Organism: hsapiens, Id Type: gene_symbol, Ref Set: entrezgene, Significance Level: .05, Statistics Test: Hypergeometric, MTC: BH, Minimum: 2
The results for the enriched KEGG pathways are listed in this table. For each pathway, the first row lists its KEGG pathway
name, and corresponding KEGG ID. The second row lists
number of reference genes in the category (C), number of genes in the gene set and also in the category (O), expected number in the
category (E), Ratio of enrichment (R), p value from hypergeometric test (rawP), and p value adjusted by the multiple test adjustment (adjP).
Finally, genes in the pathway are listed. For each gene, the table lists the user uploaded ID and value (optional), Entrez ID,
Ensembl Gene Stable ID, Gene symbol, and description.
KEGG pathway	p53 signaling pathway	4115
C=68;O=9;E=0.82;R=10.93;rawP=1.36e-07;adjP=1.17e-05
CCNE2	NA	CCNE2	cyclin E2	9134	ENSG00000175305
SESN2	NA	SESN2	sestrin 2	83667	ENSG00000130766
GADD45A	NA	GADD45A	growth arrest and DNA-damage-inducible, alpha	1647	ENSG00000116717
PMAIP1	NA	PMAIP1	phorbol-12-myristate-13-acetate-induced protein 1	5366	ENSG00000141682
GADD45B	NA	GADD45B	growth arrest and DNA-damage-inducible, beta	4616	ENSG00000099860
MDM4	NA	MDM4	Mdm4 p53 binding protein homolog (mouse)	4194	ENSG00000198625
BBC3	NA	BBC3	BCL2 binding component 3	27113	ENSG00000105327
GTSE1	NA	GTSE1	G-2 and S-phase expressed 1	51512	ENSG00000075218
CCNG2	NA	CCNG2	cyclin G2	901	ENSG00000138764
KEGG pathway	Insulin signaling pathway	4910
C=138;O=10;E=1.67;R=5.99;rawP=7.68e-06;adjP=0.0003
PPP1R3B	NA	PPP1R3B	protein phosphatase 1, regulatory subunit 3B	79660	ENSG00000173281
IRS2	NA	IRS2	insulin receptor substrate 2	8660	ENSG00000185950
IRS1	NA	IRS1	insulin receptor substrate 1	3667	ENSG00000169047
PPP1R3D	NA	PPP1R3D	protein phosphatase 1, regulatory subunit 3D	5509	ENSG00000132825
FOXO1	NA	FOXO1	forkhead box O1	2308	ENSG00000150907
CALM1	NA	CALM1	calmodulin 1 (phosphorylase kinase, delta)	801	ENSG00000198668
SOCS4	NA	SOCS4	suppressor of cytokine signaling 4	122809	ENSG00000180008
CBLB	NA	CBLB	Cbl proto-oncogene, E3 ubiquitin protein ligase B	868	ENSG00000114423
PPP1R3C	NA	PPP1R3C	protein phosphatase 1, regulatory subunit 3C	5507	ENSG00000119938
PCK2	NA	PCK2	phosphoenolpyruvate carboxykinase 2 (mitochondrial)	5106	ENSG00000100889
KEGG pathway	Pathways in cancer	5200
C=326;O=14;E=3.95;R=3.55;rawP=5.21e-05;adjP=0.0015
CCNE2	NA	CCNE2	cyclin E2	9134	ENSG00000175305
JUN	NA	JUN	jun proto-oncogene	3725	ENSG00000177606
PTGS2	NA	PTGS2	prostaglandin-endoperoxide synthase 2 (prostaglandin G/H synthase and cyclooxygenase)	5743	ENSG00000073756
FOXO1	NA	FOXO1	forkhead box O1	2308	ENSG00000150907
IL6	NA	IL6	interleukin 6 (interferon, beta 2)	3569	ENSG00000136244
SKP2	NA	SKP2	S-phase kinase-associated protein 2, E3 ubiquitin protein ligase	6502	ENSG00000145604
CBLB	NA	CBLB	Cbl proto-oncogene, E3 ubiquitin protein ligase B	868	ENSG00000114423
MMP1	NA	MMP1	matrix metallopeptidase 1 (interstitial collagenase)	4312	ENSG00000196611
RUNX1	NA	RUNX1	runt-related transcription factor 1	861	ENSG00000159216
FZD5	NA	FZD5	frizzled family receptor 5	7855	ENSG00000163251
VEGFA	NA	VEGFA	vascular endothelial growth factor A	7422	ENSG00000112715
E2F2	NA	E2F2	E2F transcription factor 2	1870	ENSG00000007968
FADD	NA	FADD	Fas (TNFRSF6)-associated via death domain	8772	ENSG00000168040
FZD1	NA	FZD1	frizzled family receptor 1	8321	ENSG00000157240
KEGG pathway	Rheumatoid arthritis	5323
C=91;O=6;E=1.10;R=5.45;rawP=0.0009;adjP=0.0097
MMP1	NA	MMP1	matrix metallopeptidase 1 (interstitial collagenase)	4312	ENSG00000196611
JUN	NA	JUN	jun proto-oncogene	3725	ENSG00000177606
MMP3	NA	MMP3	matrix metallopeptidase 3 (stromelysin 1, progelatinase)	4314	ENSG00000149968
VEGFA	NA	VEGFA	vascular endothelial growth factor A	7422	ENSG00000112715
CCL20	NA	CCL20	chemokine (C-C motif) ligand 20	6364	ENSG00000115009
IL6	NA	IL6	interleukin 6 (interferon, beta 2)	3569	ENSG00000136244
KEGG pathway	Neurotrophin signaling pathway	4722
C=127;O=7;E=1.54;R=4.55;rawP=0.0009;adjP=0.0097
IRS2	NA	IRS2	insulin receptor substrate 2	8660	ENSG00000185950
IRS1	NA	IRS1	insulin receptor substrate 1	3667	ENSG00000169047
JUN	NA	JUN	jun proto-oncogene	3725	ENSG00000177606
RIPK2	NA	RIPK2	receptor-interacting serine-threonine kinase 2	8767	ENSG00000104312
NFKBIE	NA	NFKBIE	nuclear factor of kappa light polypeptide gene enhancer in B-cells inhibitor, epsilon	4794	ENSG00000146232
IRAK2	NA	IRAK2	interleukin-1 receptor-associated kinase 2	3656	ENSG00000134070
CALM1	NA	CALM1	calmodulin 1 (phosphorylase kinase, delta)	801	ENSG00000198668
KEGG pathway	Cell cycle	4110
C=124;O=7;E=1.50;R=4.66;rawP=0.0008;adjP=0.0097
CCNE2	NA	CCNE2	cyclin E2	9134	ENSG00000175305
CDC25A	NA	CDC25A	cell division cycle 25 homolog A (S. pombe)	993	ENSG00000164045
GADD45A	NA	GADD45A	growth arrest and DNA-damage-inducible, alpha	1647	ENSG00000116717
ANAPC13	NA	ANAPC13	anaphase promoting complex subunit 13	25847	ENSG00000129055
E2F2	NA	E2F2	E2F transcription factor 2	1870	ENSG00000007968
GADD45B	NA	GADD45B	growth arrest and DNA-damage-inducible, beta	4616	ENSG00000099860
SKP2	NA	SKP2	S-phase kinase-associated protein 2, E3 ubiquitin protein ligase	6502	ENSG00000145604
KEGG pathway	ErbB signaling pathway	4012
C=87;O=6;E=1.05;R=5.70;rawP=0.0007;adjP=0.0097
JUN	NA	JUN	jun proto-oncogene	3725	ENSG00000177606
ABL2	NA	ABL2	v-abl Abelson murine leukemia viral oncogene homolog 2	27	ENSG00000143322
NRG1	NA	NRG1	neuregulin 1	3084	ENSG00000157168
HBEGF	NA	HBEGF	heparin-binding EGF-like growth factor	1839	ENSG00000113070
EREG	NA	EREG	epiregulin	2069	ENSG00000124882
CBLB	NA	CBLB	Cbl proto-oncogene, E3 ubiquitin protein ligase B	868	ENSG00000114423
KEGG pathway	RNA transport	3013
C=151;O=8;E=1.83;R=4.38;rawP=0.0005;adjP=0.0097
RPP30	NA	RPP30	ribonuclease P/MRP 30kDa subunit	10556	ENSG00000148688
POP1	NA	POP1	processing of precursor 1, ribonuclease P/MRP subunit (S. cerevisiae)	10940	ENSG00000104356
ELAC1	NA	ELAC1	elaC homolog 1 (E. coli)	55520	ENSG00000141642
EIF4A2	NA	EIF4A2	eukaryotic translation initiation factor 4A2	1974	ENSG00000156976
EIF4G3	NA	EIF4G3	eukaryotic translation initiation factor 4 gamma, 3	8672	ENSG00000075151
GEMIN6	NA	GEMIN6	gem (nuclear organelle) associated protein 6	79833	ENSG00000152147
PNN	NA	PNN	pinin, desmosome associated protein	5411	ENSG00000100941
EIF5	NA	EIF5	eukaryotic translation initiation factor 5	1983	ENSG00000100664
KEGG pathway	Cytokine-cytokine receptor interaction	4060
C=265;O=10;E=3.21;R=3.12;rawP=0.0016;adjP=0.0146
CCL20	NA	CCL20	chemokine (C-C motif) ligand 20	6364	ENSG00000115009
CXCR7	NA	CXCR7	chemokine (C-X-C motif) receptor 7	57007	ENSG00000144476
IL6	NA	IL6	interleukin 6 (interferon, beta 2)	3569	ENSG00000136244
CXCL3	NA	CXCL3	chemokine (C-X-C motif) ligand 3	2921	ENSG00000163734
IL24	NA	IL24	interleukin 24	11009	ENSG00000162892
IL20	NA	IL20	interleukin 20	50604	ENSG00000162891
IL6R	NA	IL6R	interleukin 6 receptor	3570	ENSG00000160712
VEGFA	NA	VEGFA	vascular endothelial growth factor A	7422	ENSG00000112715
IL1RAP	NA	IL1RAP	interleukin 1 receptor accessory protein	3556	ENSG00000196083
INHBA	NA	INHBA	inhibin, beta A	3624	ENSG00000122641
KEGG pathway	MAPK signaling pathway	4010
C=268;O=10;E=3.24;R=3.08;rawP=0.0017;adjP=0.0146
JUN	NA	JUN	jun proto-oncogene	3725	ENSG00000177606
GADD45A	NA	GADD45A	growth arrest and DNA-damage-inducible, alpha	1647	ENSG00000116717
DUSP6	NA	DUSP6	dual specificity phosphatase 6	1848	ENSG00000139318
GADD45B	NA	GADD45B	growth arrest and DNA-damage-inducible, beta	4616	ENSG00000099860
NLK	NA	NLK	nemo-like kinase	51701	ENSG00000087095
DUSP10	NA	DUSP10	dual specificity phosphatase 10	11221	ENSG00000143507
DUSP4	NA	DUSP4	dual specificity phosphatase 4	1846	ENSG00000120875
HSPA1A	NA	HSPA1A	heat shock 70kDa protein 1A	3303	ENSG00000204389
DDIT3	NA	DDIT3	DNA-damage-inducible transcript 3	1649	ENSG00000175197
HSPA1B	NA	HSPA1B	heat shock 70kDa protein 1B	3304	ENSG00000204388
KEGG pathway	Protein processing in endoplasmic reticulum	4141
C=165;O=7;E=2.00;R=3.51;rawP=0.0041;adjP=0.0321
HSPA1A	NA	HSPA1A	heat shock 70kDa protein 1A	3303	ENSG00000204389
PPP1R15A	NA	PPP1R15A	protein phosphatase 1, regulatory subunit 15A	23645	ENSG00000087074
DDIT3	NA	DDIT3	DNA-damage-inducible transcript 3	1649	ENSG00000175197
XBP1	NA	XBP1	X-box binding protein 1	7494	ENSG00000100219
HERPUD1	NA	HERPUD1	homocysteine-inducible, endoplasmic reticulum stress-inducible, ubiquitin-like domain member 1	9709	ENSG00000051108
HSPA1B	NA	HSPA1B	heat shock 70kDa protein 1B	3304	ENSG00000204388
EIF2AK3	NA	EIF2AK3	eukaryotic translation initiation factor 2-alpha kinase 3	9451	ENSG00000172071
KEGG pathway	Spliceosome	3040
C=127;O=6;E=1.54;R=3.90;rawP=0.0046;adjP=0.0330
HNRNPA1	NA	HNRNPA1	heterogeneous nuclear ribonucleoprotein A1	3178	ENSG00000135486
SRSF8	NA	SRSF8	serine/arginine-rich splicing factor 8	10929	NULL
SRSF6	NA	SRSF6	serine/arginine-rich splicing factor 6	6431	ENSG00000124193
HSPA1A	NA	HSPA1A	heat shock 70kDa protein 1A	3303	ENSG00000204389
U2SURP	NA	U2SURP	U2 snRNP-associated SURP domain containing	23350	ENSG00000163714
HSPA1B	NA	HSPA1B	heat shock 70kDa protein 1B	3304	ENSG00000204388
KEGG pathway	Ubiquitin mediated proteolysis	4120
C=135;O=6;E=1.63;R=3.67;rawP=0.0062;adjP=0.0410
ANAPC13	NA	ANAPC13	anaphase promoting complex subunit 13	25847	ENSG00000129055
HUWE1	NA	HUWE1	HECT, UBA and WWE domain containing 1, E3 ubiquitin protein ligase	10075	ENSG00000086758
RHOBTB1	NA	RHOBTB1	Rho-related BTB domain containing 1	9886	ENSG00000072422
SKP2	NA	SKP2	S-phase kinase-associated protein 2, E3 ubiquitin protein ligase	6502	ENSG00000145604
WWP2	NA	WWP2	WW domain containing E3 ubiquitin protein ligase 2	11060	ENSG00000198373
CBLB	NA	CBLB	Cbl proto-oncogene, E3 ubiquitin protein ligase B	868	ENSG00000114423
